# Supplementary material for: Effects of Implicit Prosody and Semantic Bias on the Resolution of Ambiguous Chinese Phrases
Source: Front Psychol. 2019 Jun 4;10:1308. doi: 10.3389/fpsyg.2019.01308 (PMC6558037; doi:10.3389/fpsyg.2019.01308)
Supplement: Supplementary file 1 [file Table_1.XLSX]

## Sheet: 歧义结构666 移动原始数据
SUBJECT	stim	condition	bias	prosody	IA_DWELL_TIME	FFD	GD	IA_REGRESSION_OUT	IA_REGRESSION_PATH_DURATION	IA_SKIP	IA_LABEL
lx01	S10	DE	D	E	5008	41	41	1	1562	0	zh
hww01	S35	JD	J	D	1557	71	71	1	1800	0	zh
lj04	S14	DE	D	E	1131	83	83	1	1227	0	zh
xy04	S28	JD	J	D	2635	85	85	1	1824	0	zh
hww01	S04	JE	J	E	797	65	89	1	595	0	zh
hww01	S20	JE	J	E	1034	98	98	1	1302	0	zh
wfy03	S34	JE	J	E	689	99	99	1	1486	0	zh
xmx01	S05	DD	D	D	2716	100	100	1	2184	0	zh
zzh03	S23	DD	D	D	1248	102	102	1	856	0	zh
dmy04	S24	JD	J	D	1161	103	103	1	1035	0	zh
wjj03	S09	JD	J	D	2738	108	108	1	1613	0	zh
xy04	S32	DD	D	D	2153	109	109	1	1063	0	zh
liuzh02	S10	DD	D	D	4349	109	109	1	3262	0	zh
mhy02	S14	JD	J	D	1435	111	111	1	1972	0	zh
lx01	S20	JE	J	E	2266	115	115	1	1530	0	zh
wxn02	S22	DD	D	D	893	117	117	1	923	0	zh
wjj03	S23	DD	D	D	1246	117	117	1	700	0	zh
wh03	S01	JD	J	D	2047	118	118	1	1787	0	zh
zzh03	S30	JE	J	E	2851	118	118	1	1274	0	zh
zhyy04	S32	DD	D	D	522	119	119	1	1029	0	zh
wh03	S30	JE	J	E	1648	119	119	1	1157	0	zh
wh03	S33	JD	J	D	2949	121	121	1	775	0	zh
lj04	S06	DE	D	E	914	122	122	1	1119	0	zh
zhy01	S09	DD	D	D	4704	122	122	1	2726	0	zh
sch02	S29	DE	D	E	2794	126	126	1	1210	0	zh
lhx02	S14	JD	J	D	1091	127	127	1	1942	0	zh
wl04	S20	JD	J	D	3297	127	127	1	1256	0	zh
wl04	S25	JE	J	E	783	128	128	1	1165	0	zh
drc03	S16	DE	D	E	3114	128	128	0	128	0	zh
lx01	S19	JD	J	D	3135	129	129	1	2810	0	zh
sch02	S22	DD	D	D	1643	132	132	1	1174	0	zh
zhyy04	S05	JE	J	E	1067	134	134	1	1576	0	zh
zhyl01	S02	DE	D	E	1613	134	134	1	2089	0	zh
zhsq04	S04	DD	D	D	1842	134	134	0	134	0	zh
wxn02	S09	DE	D	E	1984	136	136	1	2368	0	zh
dmy04	S16	DD	D	D	1448	138	138	1	1349	0	zh
lpj04	S16	JD	J	D	1674	138	138	1	1094	0	zh
sch02	S18	JD	J	D	3587	138	138	1	2161	0	zh
drc03	S22	JE	J	E	1139	139	139	0	139	0	zh
wfy03	S24	DE	D	E	1268	139	139	1	1175	0	zh
lj04	S11	JD	J	D	2641	139	139	1	2807	0	zh
sch02	S06	DD	D	D	4209	142	142	1	1549	0	zh
gt03	S34	JE	J	E	4215	142	142	1	3242	0	zh
zhyl01	S10	DE	D	E	1559	143	143	1	1853	0	zh
zzh03	S34	JE	J	E	4188	143	143	1	1888	0	zh
sch02	S14	JD	J	D	1069	144	144	1	1641	0	zh
dmy04	S09	JE	J	E	1514	144	144	1	1503	0	zh
hww01	S09	DD	D	D	2569	144	144	1	1923	0	zh
wxn02	S06	JD	J	D	761	145	145	0	145	0	zh
zzh03	S21	JD	J	D	1284	145	145	1	2420	0	zh
hyw02	S06	JD	J	D	1650	145	145	1	2986	0	zh
lhx02	S22	JD	J	D	443	146	146	1	863	0	zh
zhyy04	S12	JD	J	D	3279	147	147	1	1947	0	zh
sch02	S26	JD	J	D	4182	147	147	1	917	0	zh
gt03	S31	DD	D	D	9906	148	148	1	5555	0	zh
lj04	S04	JE	J	E	805	149	149	1	965	0	zh
liuzh02	S33	DE	D	E	4825	149	149	1	3651	0	zh
jn03	S19	DD	D	D	2483	94	150	1	1271	0	zh
lpj04	S24	DD	D	D	10433	150	150	1	965	0	zh
yry01	S05	DD	D	D	1411	151	151	1	1106	0	zh
zhyl01	S32	JE	J	E	1444	151	151	1	1449	0	zh
liuzh02	S34	DD	D	D	5785	152	152	1	2047	0	zh
lj04	S12	JE	J	E	962	153	153	1	1126	0	zh
zhsq04	S36	JD	J	D	1038	153	153	1	526	0	zh
lx01	S14	DE	D	E	6306	153	153	1	1234	0	zh
sch02	S07	JE	J	E	1355	154	154	1	1748	0	zh
wxn02	S18	JD	J	D	2630	156	156	0	156	0	zh
drc03	S23	DD	D	D	1592	157	157	1	1167	0	zh
zzh03	S03	DD	D	D	2596	157	157	1	1206	0	zh
pangl01	S21	DD	D	D	2683	157	157	1	1577	0	zh
lx01	S28	JE	J	E	2427	158	158	1	1427	0	zh
wh03	S03	DD	D	D	2612	158	158	1	1459	0	zh
hww01	S07	JD	J	D	3471	158	158	1	2481	0	zh
hww01	S11	JD	J	D	4156	158	158	1	3568	0	zh
jn03	S09	JD	J	D	1902	159	159	1	2321	0	zh
sch02	S18	DD	D	D	1338	160	160	1	1438	0	zh
lpj04	S23	DE	D	E	5405	161	161	0	161	0	zh
sk04	S16	JD	J	D	1665	162	162	0	162	0	zh
lx01	S25	DD	D	D	2064	162	162	1	881	0	zh
wxn02	S10	JD	J	D	684	163	163	0	163	0	zh
lx01	S24	JE	J	E	2952	163	163	1	575	0	zh
lhj03	S30	JE	J	E	304	164	164	0	164	0	zh
zhyy04	S09	JE	J	E	1198	164	164	1	724	0	zh
pangl01	S31	JD	J	D	4308	164	164	1	1696	0	zh
drc03	S28	DE	D	E	1768	166	166	1	903	0	zh
pangl01	S04	JE	J	E	2241	166	166	1	1270	0	zh
sz01	S05	DD	D	D	709	168	168	1	1044	0	zh
zhsq04	S23	DE	D	E	1502	169	169	1	726	0	zh
dmy04	S25	JE	J	E	1512	170	170	1	1220	0	zh
liuzh02	S02	DD	D	D	10672	170	170	1	1869	0	zh
wff02	S13	DE	D	E	1206	171	171	1	562	0	zh
sk04	S08	JD	J	D	1325	171	171	1	1406	0	zh
liuzh02	S21	DE	D	E	4827	171	171	1	2137	0	zh
zhsq04	S24	JD	J	D	832	172	172	0	172	0	zh
wh03	S07	DD	D	D	1594	173	173	1	1179	0	zh
hww01	S26	DE	D	E	4734	173	173	0	173	0	zh
drc03	S02	JE	J	E	1342	174	174	0	174	0	zh
zhkx04	S12	DD	D	D	4577	174	174	1	1642	0	zh
gt03	S08	DE	D	E	3951	176	176	1	1793	0	zh
zhyy04	S15	DE	D	E	899	177	177	1	851	0	zh
lx01	S29	DD	D	D	2501	178	178	0	178	0	zh
lj04	S21	DD	D	D	3429	178	178	1	4404	0	zh
lx01	S21	DD	D	D	4577	178	178	1	1132	0	zh
wxn02	S06	DD	D	D	619	179	179	1	776	0	zh
lhx02	S27	JE	J	E	894	179	179	1	1183	0	zh
hww01	S08	JE	J	E	1357	179	179	1	1036	0	zh
pangl01	S29	DD	D	D	2825	179	179	1	1433	0	zh
wh03	S28	DE	D	E	1060	181	181	1	696	0	zh
wff02	S06	DD	D	D	2122	181	181	1	1531	0	zh
gt03	S05	JD	J	D	5162	181	181	1	2609	0	zh
drc03	S33	JD	J	D	1630	182	182	1	748	0	zh
lpj04	S04	JD	J	D	3933	182	182	1	2462	0	zh
zzh03	S06	JE	J	E	1743	183	183	1	1171	0	zh
hww01	S15	JD	J	D	2738	184	184	1	1418	0	zh
drc03	S19	DD	D	D	4266	184	184	1	847	0	zh
xy04	S24	JD	J	D	4746	184	184	1	1775	0	zh
lx01	S12	JE	J	E	1790	186	186	1	1188	0	zh
wh03	S24	DE	D	E	2517	187	187	1	850	0	zh
drc03	S14	JE	J	E	6402	188	188	0	188	0	zh
zhkx04	S05	JE	J	E	2578	189	189	1	2371	0	zh
hww01	S13	DD	D	D	3114	189	189	1	2010	0	zh
liuzh02	S06	DD	D	D	5240	189	189	1	1962	0	zh
sch02	S26	DD	D	D	1913	191	191	1	614	0	zh
sz01	S21	DD	D	D	1939	191	191	1	1584	0	zh
zhkx04	S03	DE	D	E	2592	191	191	1	1284	0	zh
zhyl01	S35	JD	J	D	3100	191	191	1	2636	0	zh
zhsq04	S15	DE	D	E	1557	192	192	0	192	0	zh
lj04	S23	JD	J	D	2445	192	192	1	1866	0	zh
drc03	S21	JD	J	D	1441	193	193	0	193	0	zh
lx01	S09	DD	D	D	2749	193	193	1	1187	0	zh
lx01	S01	DD	D	D	5254	194	194	1	1137	0	zh
wxn02	S15	JE	J	E	4806	195	195	1	2210	0	zh
hyw02	S14	DD	D	D	927	196	196	1	1250	0	zh
tsh02	S11	JE	J	E	2409	196	196	1	1608	0	zh
zhsq04	S25	JE	J	E	654	197	197	1	574	0	zh
drc03	S07	DD	D	D	2519	197	197	0	197	0	zh
xmx01	S25	DD	D	D	2081	198	198	1	2194	0	zh
zzh03	S20	DE	D	E	4765	199	199	1	2055	0	zh
lqy04	S08	JD	J	D	2216	200	200	1	1479	0	zh
xmx01	S15	JD	J	D	2146	203	203	1	2117	0	zh
lx01	S32	JE	J	E	3154	203	203	1	944	0	zh
drc03	S26	JE	J	E	3715	205	205	1	3488	0	zh
wxn02	S26	JD	J	D	2192	206	206	0	206	0	zh
wxn02	S07	JE	J	E	207	207	207	0	207	0	zh
lhx02	S01	DE	D	E	737	207	207	1	936	0	zh
zzh03	S02	JE	J	E	1453	207	207	1	953	0	zh
lx01	S36	JE	J	E	2472	207	207	1	960	0	zh
drc03	S08	DE	D	E	1347	209	209	0	209	0	zh
gt03	S28	DE	D	E	3820	209	209	1	1093	0	zh
zhyl01	S27	JD	J	D	1407	210	210	1	1758	0	zh
zhy01	S35	JD	J	D	2209	210	210	1	1775	0	zh
gt03	S21	JD	J	D	2668	211	211	1	1564	0	zh
wxn02	S21	DE	D	E	754	212	212	0	212	0	zh
wh03	S32	DE	D	E	1686	212	212	0	212	0	zh
drc03	S32	DE	D	E	3343	213	213	0	213	0	zh
lhx03	S28	DE	D	E	607	214	214	1	723	0	zh
lpj04	S28	JD	J	D	9346	214	214	0	214	0	zh
lhx02	S17	DE	D	E	3653	216	216	1	3067	0	zh
lx01	S05	DD	D	D	4386	216	216	1	1861	0	zh
wl04	S04	DD	D	D	7142	216	216	1	1797	0	zh
wh03	S21	JD	J	D	2020	217	217	1	1863	0	zh
drc03	S36	DE	D	E	3423	217	217	0	217	0	zh
drc03	S27	DD	D	D	1362	219	219	1	901	0	zh
drc03	S24	DE	D	E	3704	219	219	1	1678	0	zh
lj04	S20	JE	J	E	1594	221	221	1	1517	0	zh
wxn02	S11	JE	J	E	1912	222	222	1	551	0	zh
lpj04	S12	DD	D	D	3918	222	222	1	1811	0	zh
zzh03	S22	JE	J	E	860	223	223	1	1084	0	zh
wff02	S11	JE	J	E	426	225	225	0	225	0	zh
jn03	S08	DE	D	E	2562	225	225	1	1937	0	zh
lqy04	S24	DD	D	D	2290	226	226	0	226	0	zh
lhx03	S31	DD	D	D	1285	227	227	1	1308	0	zh
zhyl01	S05	DD	D	D	1475	227	227	1	1414	0	zh
xyy03	S24	DE	D	E	4600	228	228	1	1644	0	zh
xy04	S33	JE	J	E	21064	228	228	1	3206	0	zh
zhsq04	S16	JD	J	D	545	229	229	0	229	0	zh
zhyc02	S14	JD	J	D	812	229	229	1	726	0	zh
liuzh02	S35	JE	J	E	4018	129	229	1	3304	0	zh
lx01	S34	DE	D	E	4248	229	229	1	462	0	zh
drc03	S11	DD	D	D	3085	158	230	1	1117	0	zh
xmx01	S35	JD	J	D	2357	233	233	1	1922	0	zh
zhkx04	S32	JD	J	D	6123	233	233	1	1652	0	zh
liuzh02	S13	DE	D	E	9465	233	233	1	3228	0	zh
yry01	S21	DD	D	D	833	234	234	1	942	0	zh
wfy03	S22	JE	J	E	1346	234	234	1	1046	0	zh
zhyl01	S13	DD	D	D	1509	234	234	1	1923	0	zh
drc03	S20	DE	D	E	2501	234	234	1	2433	0	zh
sz01	S31	JD	J	D	2095	235	235	1	1992	0	zh
lhx02	S05	DE	D	E	1834	195	236	1	1387	0	zh
pangl01	S28	JE	J	E	2470	237	237	1	1421	0	zh
xy04	S19	DE	D	E	3564	238	238	1	2519	0	zh
zhkx04	S11	DE	D	E	4284	238	238	1	3242	0	zh
gt03	S23	DD	D	D	1983	239	239	1	2546	0	zh
gt03	S01	JD	J	D	4935	239	239	1	1089	0	zh
zhyy04	S21	JE	J	E	989	240	240	1	1379	0	zh
wff02	S17	DE	D	E	521	241	241	0	241	0	zh
gt03	S13	JD	J	D	4620	241	241	1	3074	0	zh
lx01	S15	JD	J	D	4102	242	242	1	1045	0	zh
lx01	S13	DD	D	D	4748	242	242	0	242	0	zh
sz01	S08	JE	J	E	1025	243	243	1	1304	0	zh
lx01	S27	JD	J	D	5600	187	243	1	1818	0	zh
drc03	S34	JE	J	E	1113	244	244	0	244	0	zh
gt03	S12	DE	D	E	3093	244	244	1	1750	0	zh
wl04	S12	JD	J	D	2265	247	247	1	1367	0	zh
wxn02	S13	DE	D	E	1328	248	248	1	808	0	zh
lj04	S08	JE	J	E	1423	248	248	1	1213	0	zh
zhsq04	S28	JD	J	D	973	249	249	1	622	0	zh
drc03	S18	JE	J	E	4970	249	249	1	2168	0	zh
wfy03	S02	JE	J	E	1282	250	250	0	250	0	zh
wjx04	S16	JD	J	D	2019	251	251	1	1941	0	zh
lpj04	S09	JE	J	E	5370	251	251	1	1055	0	zh
xyy03	S16	DE	D	E	2116	253	253	1	1827	0	zh
wjx04	S36	DD	D	D	2156	253	253	1	1906	0	zh
sk04	S19	DE	D	E	1505	255	255	1	1166	0	zh
xy04	S24	DD	D	D	16410	102	255	1	1680	0	zh
wff02	S05	DE	D	E	1524	258	258	0	258	0	zh
xy04	S16	JD	J	D	2390	258	258	1	900	0	zh
gt03	S03	DD	D	D	4081	258	258	1	2508	0	zh
liuzh02	S14	JD	J	D	1786	260	260	1	1895	0	zh
lhj03	S25	JD	J	D	736	162	262	1	942	0	zh
gt03	S36	DE	D	E	2403	263	263	1	2136	0	zh
lpj04	S17	JE	J	E	6506	181	263	0	263	0	zh
zhyy04	S29	JE	J	E	782	207	264	1	967	0	zh
mhy02	S10	DD	D	D	879	265	265	1	1111	0	zh
zhkx04	S04	JD	J	D	1823	266	266	1	1223	0	zh
sch02	S17	DE	D	E	2901	113	267	0	267	0	zh
gt03	S17	JD	J	D	6434	267	267	1	2334	0	zh
wxn02	S01	DE	D	E	447	201	269	0	269	0	zh
xzhy02	S22	DD	D	D	1380	269	269	1	1220	0	zh
sk04	S12	JD	J	D	2106	269	269	1	766	0	zh
lx01	S16	JE	J	E	3554	167	269	1	1261	0	zh
wxn02	S18	DD	D	D	270	158	270	0	270	0	zh
lhx02	S02	JD	J	D	831	270	270	1	1036	0	zh
zhsq04	S29	JE	J	E	521	142	271	0	271	0	zh
hyw02	S03	JE	J	E	584	200	271	0	271	0	zh
zzh03	S35	DD	D	D	2710	274	274	1	1083	0	zh
zhkx04	S20	JD	J	D	4531	274	274	1	1580	0	zh
xmx01	S21	DD	D	D	1545	275	275	1	2136	0	zh
mhy02	S14	DD	D	D	1948	275	275	1	1048	0	zh
lhj03	S22	JE	J	E	991	168	276	0	276	0	zh
liuzh02	S07	JE	J	E	6731	284	284	1	4625	0	zh
sk04	S05	JE	J	E	1306	285	285	0	285	0	zh
zhyy04	S07	DE	D	E	1853	288	288	1	1411	0	zh
zhsq04	S12	DD	D	D	2262	136	288	0	288	0	zh
lhj03	S36	DE	D	E	1726	289	289	1	1936	0	zh
wh03	S34	JE	J	E	1200	189	291	1	1132	0	zh
dmy04	S04	DD	D	D	2652	291	291	1	1182	0	zh
zhkx04	S33	JE	J	E	1070	294	294	1	1435	0	zh
zhsq04	S04	JD	J	D	999	295	295	1	1178	0	zh
lpj04	S29	JE	J	E	3047	175	295	1	1077	0	zh
xy04	S21	JE	J	E	6318	68	295	0	295	0	zh
sk04	S24	DD	D	D	2785	143	296	1	1350	0	zh
lx01	S11	JD	J	D	5214	297	297	1	1741	0	zh
zhsq04	S17	JE	J	E	1488	144	298	0	298	0	zh
lj04	S28	JE	J	E	1490	298	298	1	4225	0	zh
lpj04	S05	JE	J	E	1620	202	298	0	298	0	zh
liuzh02	S22	JD	J	D	2262	298	298	1	2579	0	zh
wh03	S20	DE	D	E	3732	298	298	1	1733	0	zh
yry01	S14	DE	D	E	2180	81	301	1	2430	0	zh
lpj04	S28	DD	D	D	8619	196	301	1	1292	0	zh
wh03	S23	DD	D	D	2629	202	302	1	807	0	zh
lpj04	S19	DE	D	E	5219	162	302	0	302	0	zh
drc03	S25	JD	J	D	1152	168	305	1	1236	0	zh
zhyl01	S12	JE	J	E	1855	149	305	1	1636	0	zh
lj04	S18	DE	D	E	2008	305	305	1	2140	0	zh
sk04	S28	JD	J	D	2031	305	305	1	1362	0	zh
lx01	S08	JE	J	E	2933	165	305	1	1123	0	zh
hww01	S34	DE	D	E	1623	306	306	0	306	0	zh
zhsq04	S33	JE	J	E	1799	181	306	0	306	0	zh
sk04	S35	DE	D	E	2294	306	306	0	306	0	zh
zhyl01	S11	JD	J	D	1675	307	307	1	1622	0	zh
xy04	S12	JD	J	D	7163	308	308	1	3025	0	zh
lx01	S31	JD	J	D	9701	155	309	0	309	0	zh
sk04	S04	DD	D	D	1736	310	310	1	912	0	zh
pangl01	S35	JD	J	D	1337	190	311	1	2214	0	zh
zhkx04	S25	JE	J	E	2220	312	312	1	2385	0	zh
jn03	S07	DD	D	D	5507	312	312	1	2634	0	zh
liuzh02	S14	DD	D	D	7284	241	312	1	1859	0	zh
wxn02	S02	DD	D	D	313	152	313	0	313	0	zh
sch02	S11	JE	J	E	965	209	314	0	314	0	zh
lhj03	S28	DE	D	E	2470	314	314	0	314	0	zh
liuzh02	S22	DD	D	D	3420	315	315	1	1091	0	zh
yry01	S34	DE	D	E	888	179	317	1	1183	0	zh
liuzh02	S09	DE	D	E	4330	317	317	1	3780	0	zh
lqy04	S15	DE	D	E	874	318	318	1	1567	0	zh
lhx02	S06	DD	D	D	1545	318	318	1	2099	0	zh
zhsq04	S24	DD	D	D	1775	156	319	0	319	0	zh
sk04	S25	JE	J	E	2518	320	320	1	997	0	zh
wh03	S31	DD	D	D	3139	178	320	1	2024	0	zh
lpj04	S04	DD	D	D	14387	174	322	0	322	0	zh
xy04	S17	JE	J	E	2252	122	323	1	1604	0	zh
hww01	S22	DE	D	E	2357	104	323	0	323	0	zh
wjx04	S09	JE	J	E	4027	138	323	0	323	0	zh
lhj03	S03	DD	D	D	4698	88	323	1	1697	0	zh
zhyl01	S22	DE	D	E	1123	140	324	1	1442	0	zh
sk04	S32	DD	D	D	958	189	325	0	325	0	zh
hww01	S16	JE	J	E	1258	213	328	1	1078	0	zh
zhyl01	S26	DE	D	E	2039	165	328	1	1183	0	zh
zhkx04	S04	DD	D	D	3354	328	328	1	1779	0	zh
xy04	S29	JE	J	E	1230	24	330	1	1247	0	zh
pangl01	S10	DE	D	E	2162	247	331	1	1730	0	zh
pangl01	S14	DE	D	E	3030	246	331	1	2068	0	zh
wh03	S09	JD	J	D	1047	185	334	0	334	0	zh
wff02	S25	DE	D	E	1552	223	336	0	336	0	zh
xy04	S09	JE	J	E	2857	247	336	1	2063	0	zh
zhsq04	S28	DD	D	D	552	182	338	0	338	0	zh
lx01	S06	DE	D	E	3274	173	338	0	338	0	zh
wjx04	S32	JD	J	D	5059	264	339	1	3140	0	zh
wxn02	S05	DE	D	E	746	183	342	1	1256	0	zh
lpj04	S35	DE	D	E	9183	342	342	1	1333	0	zh
sk04	S28	DD	D	D	1020	179	343	0	343	0	zh
zhyc02	S14	DD	D	D	2281	190	343	1	2429	0	zh
lhj03	S24	DE	D	E	2766	125	345	0	345	0	zh
yry01	S22	DE	D	E	515	242	346	0	346	0	zh
wjx04	S20	DD	D	D	3311	155	346	1	3149	0	zh
lpj04	S21	JE	J	E	7486	182	346	0	346	0	zh
drc03	S35	DD	D	D	971	140	347	1	463	0	zh
lpj04	S11	DE	D	E	1860	188	348	0	348	0	zh
zzh03	S27	DD	D	D	2786	348	348	1	1249	0	zh
hyw02	S18	DD	D	D	349	177	349	0	349	0	zh
sch02	S01	DE	D	E	1047	234	351	0	351	0	zh
lpj04	S16	DD	D	D	9166	183	351	0	351	0	zh
hyw02	S11	JE	J	E	915	179	353	0	353	0	zh
zhyy04	S28	DD	D	D	1000	252	353	1	1606	0	zh
wff02	S01	DE	D	E	1104	128	354	0	354	0	zh
lpj04	S32	JD	J	D	5172	181	354	0	354	0	zh
zhsq04	S32	JD	J	D	541	134	355	0	355	0	zh
sk04	S17	JE	J	E	3716	190	355	0	355	0	zh
wff02	S14	DD	D	D	1342	356	356	1	788	0	zh
xmx01	S20	JE	J	E	1417	356	356	1	1543	0	zh
lpj04	S07	DE	D	E	10016	177	357	0	357	0	zh
wff02	S21	DE	D	E	1165	163	359	1	1642	0	zh
drc03	S06	JE	J	E	2750	224	359	1	2132	0	zh
sk04	S36	DD	D	D	360	147	360	0	360	0	zh
wjx04	S05	JE	J	E	3688	361	361	0	361	0	zh
lhj03	S16	DE	D	E	1218	211	362	0	362	0	zh
tsh02	S22	JD	J	D	1586	184	362	1	1366	0	zh
zhyl01	S28	JE	J	E	2065	175	362	0	362	0	zh
wxn02	S29	DE	D	E	363	188	363	0	363	0	zh
lx01	S30	DE	D	E	1914	363	363	1	2681	0	zh
wfy03	S27	DD	D	D	1503	150	365	1	1923	0	zh
wh03	S19	DD	D	D	1776	247	365	0	365	0	zh
wjx04	S19	DE	D	E	4396	182	366	1	1407	0	zh
wl04	S33	JE	J	E	5700	189	367	0	367	0	zh
sk04	S08	DD	D	D	2760	368	368	1	1285	0	zh
lhx03	S17	JD	J	D	3977	369	369	1	1621	0	zh
wxn02	S31	JE	J	E	802	164	370	0	370	0	zh
zhyy04	S20	JD	J	D	371	77	371	0	371	0	zh
zhyc02	S26	JD	J	D	2524	185	371	0	371	0	zh
lpj04	S25	JE	J	E	2428	241	372	1	1550	0	zh
lpj04	S13	JE	J	E	4284	161	372	0	372	0	zh
wxn02	S03	JE	J	E	1685	254	373	0	373	0	zh
zhsq04	S32	DD	D	D	541	226	375	0	375	0	zh
wxn02	S25	DE	D	E	912	179	375	1	1043	0	zh
wff02	S34	DD	D	D	585	186	376	0	376	0	zh
zzh03	S04	DE	D	E	3464	376	376	1	1947	0	zh
lpj04	S27	DE	D	E	11243	182	376	0	376	0	zh
lqy04	S27	DE	D	E	648	377	377	0	377	0	zh
wxn02	S14	DD	D	D	891	173	380	0	380	0	zh
lhj03	S34	JE	J	E	1216	235	380	1	1984	0	zh
zhyl01	S14	DE	D	E	1661	381	381	1	2331	0	zh
sk04	S21	JE	J	E	2169	208	381	0	381	0	zh
lhj03	S01	JD	J	D	1087	122	383	0	383	0	zh
hww01	S21	DD	D	D	2060	23	384	1	1640	0	zh
zhyy04	S08	JD	J	D	1635	190	391	0	391	0	zh
wxn02	S30	DD	D	D	1414	165	392	0	392	0	zh
sk04	S29	JE	J	E	1485	193	392	1	1505	0	zh
sch02	S05	DE	D	E	2941	30	393	0	393	0	zh
hww01	S12	JE	J	E	1293	204	394	0	394	0	zh
zzh03	S28	DE	D	E	2469	148	394	1	1748	0	zh
hyw02	S14	JD	J	D	395	152	395	0	395	0	zh
mhy02	S22	JD	J	D	662	224	396	0	396	0	zh
zhsq04	S08	JD	J	D	911	188	397	1	727	0	zh
hyw02	S17	DE	D	E	1168	175	397	0	397	0	zh
lpj04	S32	DD	D	D	2329	216	398	1	1753	0	zh
pangl01	S03	JD	J	D	2338	186	398	1	2433	0	zh
lpj04	S08	JD	J	D	3533	177	398	0	398	0	zh
pangl01	S08	JE	J	E	4488	399	399	1	2105	0	zh
xy04	S35	DE	D	E	2224	208	401	0	401	0	zh
wh03	S22	JE	J	E	1138	250	402	0	402	0	zh
jn03	S11	DD	D	D	2010	402	402	1	2768	0	zh
hyw02	S33	DE	D	E	1463	258	403	1	1249	0	zh
sk04	S04	JD	J	D	1682	234	403	0	403	0	zh
lpj04	S24	JD	J	D	4344	196	403	1	1162	0	zh
zhyc02	S02	DD	D	D	2422	404	404	1	2162	0	zh
xyy03	S18	JE	J	E	2853	246	405	1	1476	0	zh
wxn02	S17	DE	D	E	761	180	406	0	406	0	zh
hyw02	S23	JE	J	E	763	119	408	0	408	0	zh
zhsq04	S12	JD	J	D	410	228	410	0	410	0	zh
zhsq04	S27	DE	D	E	588	135	410	1	794	0	zh
lx01	S18	DE	D	E	3916	221	411	0	411	0	zh
xy04	S25	JE	J	E	896	307	412	0	412	0	zh
sz01	S32	JE	J	E	3358	222	412	1	3348	0	zh
zhsq04	S19	DE	D	E	1502	193	414	1	1857	0	zh
wl04	S23	DE	D	E	590	186	416	0	416	0	zh
lx01	S23	JD	J	D	2905	180	416	0	416	0	zh
wff02	S30	JD	J	D	519	223	418	0	418	0	zh
zhsq04	S16	DD	D	D	2239	212	418	0	418	0	zh
lx01	S22	DE	D	E	2268	119	419	1	1052	0	zh
sch02	S34	JD	J	D	802	79	420	0	420	0	zh
hww01	S19	JD	J	D	3951	198	421	1	1124	0	zh
zhsq04	S11	DE	D	E	701	199	422	0	422	0	zh
lqy04	S23	DE	D	E	1285	303	422	0	422	0	zh
xy04	S31	DE	D	E	3822	224	422	1	1131	0	zh
wxn02	S23	JE	J	E	2089	190	423	0	423	0	zh
mhy02	S22	DD	D	D	1188	224	429	0	429	0	zh
wxn02	S26	DD	D	D	2003	234	429	0	429	0	zh
wh03	S35	DD	D	D	3737	312	430	0	430	0	zh
lj04	S16	JE	J	E	6356	207	431	1	2479	0	zh
mhy02	S02	DD	D	D	434	63	434	0	434	0	zh
lhj03	S17	JD	J	D	2839	200	434	0	434	0	zh
zhsq04	S36	DD	D	D	865	205	435	0	435	0	zh
wxn02	S22	JD	J	D	630	181	436	0	436	0	zh
zhsq04	S21	JE	J	E	636	275	436	0	436	0	zh
wh03	S02	JE	J	E	2100	278	437	1	2548	0	zh
zhkx04	S17	JE	J	E	2294	286	438	0	438	0	zh
lpj04	S20	DD	D	D	6231	248	438	0	438	0	zh
lhx03	S34	JE	J	E	2686	199	439	0	439	0	zh
zhyc02	S18	DD	D	D	2698	189	439	0	439	0	zh
lqy04	S12	JD	J	D	1490	443	443	1	1835	0	zh
sk04	S15	DE	D	E	1778	321	443	1	1032	0	zh
wff02	S02	DD	D	D	1964	207	443	0	443	0	zh
lpj04	S31	DE	D	E	5803	160	443	0	443	0	zh
lpj04	S36	JD	J	D	4610	189	444	0	444	0	zh
hyw02	S21	DE	D	E	937	172	445	0	445	0	zh
wxn02	S19	JE	J	E	1530	231	446	0	446	0	zh
wxn02	S02	JD	J	D	922	241	448	0	448	0	zh
zhkx04	S01	JE	J	E	1880	212	448	1	1218	0	zh
gt03	S24	DE	D	E	5995	283	448	1	1528	0	zh
zhyy04	S24	JD	J	D	1242	263	450	0	450	0	zh
lhj03	S19	DD	D	D	3506	290	451	1	858	0	zh
lhj03	S10	JE	J	E	2410	243	452	0	452	0	zh
lqy04	S33	JE	J	E	804	268	453	0	453	0	zh
wxn02	S27	JE	J	E	1707	202	453	0	453	0	zh
sk04	S12	DD	D	D	2106	148	453	0	453	0	zh
jn03	S33	JD	J	D	6050	345	453	1	2094	0	zh
lpj04	S20	JD	J	D	2037	152	454	1	1379	0	zh
hyw02	S26	JD	J	D	3061	257	454	0	454	0	zh
yry01	S28	JE	J	E	455	165	455	0	455	0	zh
hww01	S29	DD	D	D	2022	163	456	1	2511	0	zh
wff02	S30	DD	D	D	602	220	457	0	457	0	zh
lhj03	S14	JE	J	E	841	79	458	0	458	0	zh
wl04	S16	JD	J	D	1423	214	461	0	461	0	zh
zhsq04	S05	JE	J	E	636	168	462	0	462	0	zh
wh03	S29	JD	J	D	842	145	462	0	462	0	zh
lhj03	S15	DD	D	D	1358	462	462	1	976	0	zh
lqy04	S21	JE	J	E	464	295	464	0	464	0	zh
wxn02	S33	DE	D	E	969	294	466	0	466	0	zh
wh03	S14	JE	J	E	2271	188	466	1	1608	0	zh
lpj04	S15	DE	D	E	2322	162	468	0	468	0	zh
lx01	S04	JE	J	E	4327	468	468	1	3932	0	zh
wl04	S24	JD	J	D	1444	177	469	0	469	0	zh
wh03	S26	JE	J	E	2048	269	470	0	470	0	zh
lhx03	S12	DE	D	E	2437	201	472	0	472	0	zh
sch02	S10	JD	J	D	474	206	474	0	474	0	zh
sz01	S33	DD	D	D	3882	172	475	0	475	0	zh
jn03	S28	DE	D	E	943	314	478	1	2016	0	zh
wfy03	S12	DE	D	E	2889	302	478	0	478	0	zh
sch02	S27	JE	J	E	914	243	480	0	480	0	zh
wff02	S10	DD	D	D	1028	268	480	0	480	0	zh
hyw02	S31	JE	J	E	628	201	483	0	483	0	zh
wff02	S22	JD	J	D	484	249	484	0	484	0	zh
lhj03	S13	JD	J	D	3541	116	484	1	2781	0	zh
sch02	S03	JE	J	E	993	275	485	0	485	0	zh
zzh03	S16	DE	D	E	2554	227	485	0	485	0	zh
dmy04	S16	JD	J	D	850	88	487	0	487	0	zh
sch02	S02	DD	D	D	1431	161	488	0	488	0	zh
zhkx04	S20	DD	D	D	2937	177	490	1	3673	0	zh
zhyy04	S17	JE	J	E	1791	283	494	1	2091	0	zh
sk04	S33	JE	J	E	3720	174	494	0	494	0	zh
sz01	S34	DE	D	E	1280	343	496	0	496	0	zh
sk04	S20	DD	D	D	1790	332	496	0	496	0	zh
zhsq04	S20	JD	J	D	687	165	497	0	497	0	zh
mhy02	S34	DD	D	D	1099	195	498	0	498	0	zh
hyw02	S34	JD	J	D	800	244	500	0	500	0	zh
mhy02	S15	JE	J	E	1030	279	503	1	1043	0	zh
sk04	S32	JD	J	D	2116	167	503	0	503	0	zh
lqy04	S32	DD	D	D	1213	329	507	0	507	0	zh
sch02	S22	JD	J	D	1428	194	507	0	507	0	zh
lpj04	S01	JE	J	E	7439	191	507	1	2197	0	zh
mhy02	S19	JE	J	E	508	236	508	0	508	0	zh
hww01	S32	JE	J	E	1285	149	508	0	508	0	zh
wh03	S15	DD	D	D	1469	172	508	0	508	0	zh
lhj03	S29	JD	J	D	851	132	509	0	509	0	zh
mhy02	S33	DE	D	E	732	236	511	0	511	0	zh
wff02	S35	JE	J	E	591	236	512	0	512	0	zh
lx01	S33	DD	D	D	4217	389	513	1	1936	0	zh
drc03	S12	DE	D	E	1412	361	515	0	515	0	zh
lpj04	S08	DD	D	D	2296	177	516	0	516	0	zh
xy04	S20	DD	D	D	9425	213	516	1	1575	0	zh
wff02	S34	JD	J	D	517	283	517	0	517	0	zh
wh03	S25	JD	J	D	1236	228	518	0	518	0	zh
xy04	S32	JD	J	D	2846	210	518	1	2081	0	zh
xyy03	S23	DD	D	D	2207	245	520	1	3617	0	zh
wff02	S18	JD	J	D	2351	212	520	0	520	0	zh
sk04	S27	DE	D	E	883	521	521	1	1616	0	zh
lqy04	S01	JE	J	E	1287	257	521	0	521	0	zh
liuzh02	S30	DD	D	D	1448	238	521	1	1836	0	zh
zhsq04	S03	DE	D	E	827	159	522	0	522	0	zh
sch02	S21	DE	D	E	1081	286	522	0	522	0	zh
hww01	S17	DD	D	D	2321	198	522	1	2243	0	zh
lhj03	S32	DE	D	E	2892	227	522	0	522	0	zh
xzhy02	S22	JD	J	D	523	236	523	0	523	0	zh
wxn02	S10	DD	D	D	1495	241	523	0	523	0	zh
xy04	S28	DD	D	D	1230	270	524	0	524	0	zh
sk04	S09	JE	J	E	3648	238	525	1	877	0	zh
zhyl01	S16	JE	J	E	1583	202	526	0	526	0	zh
tsh02	S02	DD	D	D	1675	211	526	1	1449	0	zh
xy04	S16	DD	D	D	5683	339	526	1	4704	0	zh
hyw02	S30	JD	J	D	528	163	528	0	528	0	zh
lhj03	S23	DD	D	D	963	148	528	0	528	0	zh
sk04	S11	DE	D	E	1258	193	528	0	528	0	zh
wfy03	S23	DD	D	D	2933	308	528	0	528	0	zh
drc03	S15	DD	D	D	1694	179	529	0	529	0	zh
zhyy04	S16	JD	J	D	707	253	531	0	531	0	zh
sch02	S34	DD	D	D	3272	196	532	0	532	0	zh
sz01	S01	DD	D	D	2804	300	533	1	2705	0	zh
wl04	S24	DD	D	D	3539	237	534	0	534	0	zh
wl04	S29	JE	J	E	1158	344	535	0	535	0	zh
wff02	S07	JE	J	E	1305	294	535	0	535	0	zh
wff02	S10	JD	J	D	2184	81	536	1	1638	0	zh
wjx04	S23	DE	D	E	538	196	538	0	538	0	zh
lhx03	S21	JD	J	D	1055	176	543	0	543	0	zh
lhj03	S21	JD	J	D	1207	413	547	0	547	0	zh
wff02	S18	DD	D	D	1531	394	548	0	548	0	zh
wl04	S32	DD	D	D	2058	198	548	0	548	0	zh
sch02	S35	JE	J	E	1132	208	550	0	550	0	zh
zhkx04	S28	DD	D	D	2447	241	550	0	550	0	zh
wh03	S11	DD	D	D	2703	209	550	0	550	0	zh
xzhy02	S10	JD	J	D	551	216	551	0	551	0	zh
wfy03	S21	JD	J	D	918	211	553	0	553	0	zh
zhyy04	S04	JD	J	D	555	166	555	0	555	0	zh
wff02	S33	DE	D	E	1346	295	556	1	1063	0	zh
lx01	S07	JD	J	D	1625	107	556	0	556	0	zh
zhyy04	S36	JD	J	D	1861	234	556	0	556	0	zh
lhj03	S06	JE	J	E	1769	460	557	0	557	0	zh
wfy03	S13	JD	J	D	2683	300	557	1	2048	0	zh
lpj04	S12	JD	J	D	9116	196	557	0	557	0	zh
wxn02	S30	JD	J	D	945	281	558	0	558	0	zh
xyy03	S32	DE	D	E	1682	295	558	0	558	0	zh
lpj04	S36	DD	D	D	5866	173	558	0	558	0	zh
zhyl01	S01	DD	D	D	3036	159	560	0	560	0	zh
lpj04	S03	DE	D	E	15114	198	560	1	951	0	zh
lhx03	S10	JE	J	E	561	158	561	0	561	0	zh
wff02	S22	DD	D	D	792	270	561	0	561	0	zh
zhkx04	S24	DD	D	D	3305	180	562	1	1771	0	zh
lx01	S03	JD	J	D	3435	230	563	0	563	0	zh
lhj03	S33	JD	J	D	4707	198	563	0	563	0	zh
zzh03	S13	JD	J	D	5151	185	563	1	3864	0	zh
mhy02	S26	DD	D	D	564	251	564	0	564	0	zh
zhsq04	S09	JE	J	E	966	157	565	0	565	0	zh
xzhy02	S34	DD	D	D	1081	278	567	0	567	0	zh
sch02	S33	DE	D	E	3161	239	567	0	567	0	zh
zhsq04	S35	DE	D	E	893	291	568	0	568	0	zh
wjj03	S22	JE	J	E	2141	249	569	0	569	0	zh
lqy04	S09	JE	J	E	1143	281	570	0	570	0	zh
hww01	S28	JE	J	E	1157	230	570	1	765	0	zh
lqy04	S13	JE	J	E	655	165	571	0	571	0	zh
liuzh02	S02	JD	J	D	2842	249	571	0	571	0	zh
wl04	S19	DE	D	E	4282	238	571	0	571	0	zh
sz01	S29	DD	D	D	1879	296	572	0	572	0	zh
wjj03	S19	DD	D	D	2732	256	573	0	573	0	zh
pangl01	S36	JE	J	E	574	163	574	0	574	0	zh
wjx04	S28	DD	D	D	817	410	575	0	575	0	zh
lhx02	S18	DD	D	D	1606	202	575	0	575	0	zh
wjx04	S07	DE	D	E	3012	173	575	0	575	0	zh
zhyc02	S10	JD	J	D	1511	356	576	1	1295	0	zh
lhj03	S09	JD	J	D	1894	237	576	0	576	0	zh
lqy04	S19	DE	D	E	2094	318	576	0	576	0	zh
sch02	S30	JD	J	D	924	178	579	0	579	0	zh
hww01	S27	JD	J	D	1002	30	579	0	579	0	zh
hyw02	S35	JE	J	E	778	191	580	0	580	0	zh
xy04	S23	DE	D	E	4475	136	580	1	2216	0	zh
wff02	S14	JD	J	D	581	244	581	1	752	0	zh
xzhy02	S06	JD	J	D	582	210	582	0	582	0	zh
dmy04	S32	DD	D	D	1139	151	583	0	583	0	zh
xzhy02	S30	DD	D	D	753	175	584	0	584	0	zh
zhsq04	S01	JE	J	E	1013	283	584	0	584	0	zh
wxn02	S34	DD	D	D	783	231	585	0	585	0	zh
liuzh02	S30	JD	J	D	3680	236	585	1	1748	0	zh
lqy04	S12	DD	D	D	7440	388	585	0	585	0	zh
wff02	S26	DD	D	D	1338	306	587	0	587	0	zh
wjj03	S15	DD	D	D	5044	177	587	0	587	0	zh
wxn02	S34	JD	J	D	1022	195	588	0	588	0	zh
wl04	S36	JD	J	D	1708	219	590	0	590	0	zh
lqy04	S36	JD	J	D	2174	171	592	0	592	0	zh
mhy02	S30	DD	D	D	961	50	593	1	1100	0	zh
xy04	S27	DE	D	E	1755	128	595	0	595	0	zh
hyw02	S22	DD	D	D	596	215	596	0	596	0	zh
lhx03	S30	JE	J	E	804	225	596	0	596	0	zh
sch02	S30	DD	D	D	1734	293	596	0	596	0	zh
lqy04	S11	DE	D	E	1170	302	599	0	599	0	zh
lj04	S30	DE	D	E	1610	602	602	1	3263	0	zh
wjx04	S33	JE	J	E	4192	178	602	1	1386	0	zh
wjx04	S29	JE	J	E	741	209	603	0	603	0	zh
wh03	S10	JE	J	E	2049	430	603	0	603	0	zh
zhyy04	S24	DD	D	D	1797	270	605	0	605	0	zh
ych01	S29	DD	D	D	607	144	607	0	607	0	zh
wl04	S08	JD	J	D	1601	198	607	0	607	0	zh
xyy03	S22	JE	J	E	608	309	608	0	608	0	zh
wff02	S06	JD	J	D	783	374	608	0	608	0	zh
sch02	S06	JD	J	D	609	143	609	0	609	0	zh
zhyy04	S28	JD	J	D	1572	283	610	0	610	0	zh
xzhy02	S14	JD	J	D	612	192	612	0	612	0	zh
wjj03	S21	JD	J	D	612	172	612	0	612	0	zh
zhsq04	S13	JE	J	E	738	210	612	0	612	0	zh
lqy04	S28	DD	D	D	1161	426	612	0	612	0	zh
wjx04	S01	JE	J	E	1545	318	612	0	612	0	zh
lhj03	S31	DD	D	D	1972	335	612	0	612	0	zh
gt03	S22	JE	J	E	613	249	613	0	613	0	zh
dmy04	S32	JD	J	D	1581	89	613	0	613	0	zh
wh03	S36	DE	D	E	2137	177	614	0	614	0	zh
wff02	S29	DE	D	E	1688	446	615	0	615	0	zh
wl04	S16	DD	D	D	2856	418	615	0	615	0	zh
lhj03	S18	JE	J	E	1203	274	617	0	617	0	zh
wff02	S23	JE	J	E	1327	216	617	0	617	0	zh
wfy03	S07	DD	D	D	2125	335	619	1	1904	0	zh
xzhy02	S30	JD	J	D	620	191	620	0	620	0	zh
wjj03	S13	JD	J	D	1210	251	620	0	620	0	zh
lhj03	S26	JE	J	E	1227	137	621	0	621	0	zh
lqy04	S16	DD	D	D	1208	180	625	0	625	0	zh
wjj03	S02	JE	J	E	626	221	626	0	626	0	zh
xyy03	S35	DD	D	D	626	210	626	0	626	0	zh
lhx02	S22	DD	D	D	957	208	626	0	626	0	zh
lx01	S17	DD	D	D	7082	293	627	0	627	0	zh
zhkx04	S21	JE	J	E	958	227	629	0	629	0	zh
lqy04	S32	JD	J	D	1216	178	629	0	629	0	zh
xzhy02	S10	DD	D	D	1375	162	629	0	629	0	zh
mhy02	S02	JD	J	D	630	160	630	0	630	0	zh
sk04	S20	JD	J	D	1613	249	632	0	632	0	zh
mhy02	S17	DE	D	E	689	227	633	0	633	0	zh
wjj03	S10	JE	J	E	4025	254	633	0	633	0	zh
wjj03	S04	DE	D	E	4869	201	633	0	633	0	zh
wjj03	S30	JE	J	E	1160	272	634	0	634	0	zh
liuzh02	S15	JE	J	E	8987	176	634	0	634	0	zh
wfy03	S31	DD	D	D	1157	124	635	0	635	0	zh
xy04	S08	JD	J	D	1742	181	636	0	636	0	zh
wff02	S15	JE	J	E	1761	419	637	0	637	1	zh
hww01	S30	DE	D	E	1830	230	637	0	637	0	zh
drc03	S03	DD	D	D	5559	167	637	0	637	0	zh
gt03	S26	JE	J	E	3932	163	638	1	5934	0	zh
xyy03	S10	JE	J	E	1318	194	639	0	639	0	zh
zhyc02	S22	JD	J	D	965	283	640	0	640	0	zh
mhy02	S34	JD	J	D	641	243	641	0	641	0	zh
sz01	S04	JE	J	E	1899	224	641	1	2569	0	zh
wl04	S08	DD	D	D	4877	157	641	0	641	0	zh
mhy02	S07	JE	J	E	642	224	642	0	642	0	zh
zhyl01	S30	DE	D	E	1280	179	642	0	642	0	zh
wjx04	S35	DE	D	E	643	311	643	0	643	0	zh
zhyc02	S30	DD	D	D	1162	197	643	0	643	0	zh
tsh02	S09	DE	D	E	1761	218	644	1	1991	0	zh
zhkx04	S12	JD	J	D	1577	236	645	0	645	0	zh
ych01	S08	JE	J	E	646	260	646	0	646	0	zh
wjj03	S14	JE	J	E	2477	110	647	0	647	0	zh
xyy03	S17	JD	J	D	1558	194	648	0	648	0	zh
lhj03	S08	DE	D	E	1848	202	649	0	649	0	zh
hyw02	S06	DD	D	D	650	244	650	0	650	0	zh
mhy02	S30	JD	J	D	651	207	651	0	651	0	zh
zhsq04	S08	DD	D	D	766	194	651	0	651	0	zh
drc03	S29	JD	J	D	1513	276	651	0	651	0	zh
zhyy04	S11	DE	D	E	1939	281	651	0	651	0	zh
wl04	S03	DE	D	E	4262	196	651	0	651	0	zh
hww01	S25	DD	D	D	652	129	652	0	652	0	zh
wxn02	S14	JD	J	D	2289	160	652	1	2496	0	zh
mhy02	S18	DD	D	D	1151	137	653	0	653	1	zh
lqy04	S20	JD	J	D	1564	354	654	0	654	0	zh
xy04	S03	DE	D	E	2572	257	654	1	1921	0	zh
wjj03	S12	DE	D	E	4561	229	654	1	1728	0	zh
lhx03	S22	JE	J	E	655	184	655	0	655	0	zh
pangl01	S22	DE	D	E	1738	270	655	0	655	0	zh
wjj03	S35	DD	D	D	2701	253	655	0	655	0	zh
zhy01	S15	JD	J	D	2940	366	656	0	656	0	zh
zhkx04	S16	JD	J	D	5048	145	657	0	657	0	zh
yry01	S16	JE	J	E	969	337	658	0	658	0	zh
zzh03	S15	DD	D	D	1859	308	658	0	658	0	zh
xzhy02	S34	JD	J	D	659	338	659	0	659	0	zh
zhyc02	S06	DD	D	D	819	217	659	0	659	0	zh
hyw02	S30	DD	D	D	953	220	660	1	897	0	zh
gt03	S04	DE	D	E	10620	147	662	1	2438	0	zh
wh03	S05	JD	J	D	1921	169	665	0	665	0	zh
dmy04	S28	DD	D	D	689	186	666	0	666	0	zh
lhj03	S02	JE	J	E	1240	119	666	0	666	0	zh
hww01	S23	JD	J	D	1704	221	667	0	667	0	zh
lhx03	S25	JD	J	D	1563	235	668	0	668	0	zh
gt03	S15	DD	D	D	3411	237	668	0	668	0	zh
sk04	S13	JE	J	E	3960	196	668	0	668	0	zh
liuzh02	S26	JD	J	D	4767	200	668	1	3229	0	zh
yry01	S33	DD	D	D	669	223	669	0	669	0	zh
zhyl01	S34	DE	D	E	670	435	670	0	670	0	zh
hyw02	S02	DD	D	D	883	214	670	0	670	0	zh
dmy04	S24	DD	D	D	2919	139	670	0	670	0	zh
ych01	S01	DD	D	D	671	273	671	0	671	0	zh
zzh03	S33	JD	J	D	4058	205	672	1	1941	0	zh
mhy02	S18	JD	J	D	873	254	675	0	675	0	zh
xzhy02	S23	JE	J	E	1358	253	675	0	675	0	zh
xyy03	S28	DE	D	E	677	453	677	0	677	0	zh
yry01	S29	DD	D	D	677	162	677	0	677	0	zh
wjx04	S08	JD	J	D	1370	257	677	0	677	0	zh
wff02	S02	JD	J	D	678	389	678	0	678	0	zh
lx01	S02	DE	D	E	2924	183	680	1	1107	0	zh
hyw02	S10	DD	D	D	1300	245	682	0	682	0	zh
hyw02	S15	JE	J	E	1264	224	684	0	684	0	zh
xyy03	S21	JD	J	D	685	275	685	0	685	0	zh
wl04	S04	JD	J	D	1096	205	688	0	688	0	zh
wfy03	S01	JD	J	D	1842	327	688	0	688	0	zh
wjj03	S03	DD	D	D	4241	246	688	0	688	0	zh
zhyl01	S18	DE	D	E	2722	237	689	0	689	0	zh
drc03	S13	JD	J	D	3331	210	689	0	689	0	zh
gt03	S20	DE	D	E	9290	402	689	1	2162	0	zh
zhyc02	S01	DE	D	E	1031	302	690	0	690	0	zh
xy04	S20	JD	J	D	2566	256	690	1	1282	0	zh
wff02	S31	JE	J	E	942	348	691	0	691	0	zh
sk04	S36	JD	J	D	2460	243	691	0	691	0	zh
ych01	S23	JD	J	D	837	258	692	0	692	0	zh
hww01	S31	JD	J	D	1702	175	692	0	692	0	zh
hyw02	S10	JD	J	D	2030	283	693	0	693	0	zh
mhy02	S29	DE	D	E	695	222	695	0	695	0	zh
lhx02	S23	JE	J	E	695	192	695	0	695	0	zh
zhsq04	S20	DD	D	D	1136	209	696	0	696	0	zh
yry01	S25	DD	D	D	697	190	697	0	697	0	zh
xy04	S15	DE	D	E	2182	168	697	0	697	0	zh
lhx03	S27	DD	D	D	1488	159	698	0	698	0	zh
wfy03	S09	JD	J	D	1890	182	698	0	698	0	zh
hyw02	S18	JD	J	D	1022	270	701	0	701	0	zh
sz01	S19	JD	J	D	3454	288	701	1	3457	0	zh
zhyy04	S35	DE	D	E	702	128	702	0	702	0	zh
gt03	S32	DE	D	E	1587	220	704	0	704	0	zh
wfy03	S15	DD	D	D	3599	209	705	0	705	0	zh
wjx04	S03	DE	D	E	6183	231	705	0	705	0	zh
gt03	S19	DD	D	D	7214	238	707	1	2557	0	zh
zhyc02	S06	JD	J	D	906	256	708	0	708	0	zh
hyw02	S25	DE	D	E	986	185	708	0	708	0	zh
lqy04	S25	JE	J	E	1631	362	710	0	710	0	zh
yry01	S35	JD	J	D	711	389	711	0	711	0	zh
wfy03	S03	DD	D	D	3297	245	712	0	712	0	zh
wjj03	S36	DE	D	E	713	267	713	0	713	0	zh
yry01	S15	JD	J	D	713	192	713	0	713	0	zh
yry01	S04	JE	J	E	1216	335	713	0	713	0	zh
drc03	S30	JE	J	E	1432	295	713	0	713	0	zh
lhj03	S35	DD	D	D	2129	227	714	0	714	0	zh
zhkx04	S13	JE	J	E	1032	385	715	0	715	0	zh
zzh03	S12	DE	D	E	1498	251	715	1	1774	0	zh
wl04	S21	JE	J	E	886	182	717	0	717	0	zh
mhy02	S13	DE	D	E	1525	240	717	0	717	0	zh
sch02	S23	JE	J	E	1896	247	718	0	718	0	zh
mhy02	S27	JE	J	E	720	199	720	0	720	0	zh
xzhy02	S31	JE	J	E	722	244	722	0	722	0	zh
wjj03	S33	JD	J	D	2626	220	723	0	723	0	zh
lx01	S35	JD	J	D	3142	285	723	0	723	0	zh
sz01	S20	JE	J	E	1468	232	726	0	726	0	zh
wh03	S16	DE	D	E	4389	292	726	0	726	0	zh
mhy02	S25	DE	D	E	1197	167	728	0	728	0	zh
wjj03	S26	JE	J	E	3227	242	728	0	728	0	zh
ych01	S32	JE	J	E	731	281	731	0	731	0	zh
hyw02	S02	JD	J	D	732	217	732	0	732	0	zh
mhy02	S21	DE	D	E	732	205	732	0	732	0	zh
wff02	S09	DE	D	E	1268	206	733	0	733	0	zh
wh03	S04	DE	D	E	1666	307	733	0	733	0	zh
lqy04	S17	JE	J	E	2282	416	733	0	733	0	zh
zhsq04	S31	DE	D	E	1103	400	734	0	734	0	zh
drc03	S05	JD	J	D	1293	131	734	0	734	0	zh
lqy04	S28	JD	J	D	1765	280	734	0	734	0	zh
sch02	S15	JE	J	E	2740	373	734	0	734	0	zh
hyw02	S22	JD	J	D	735	368	735	0	735	0	zh
lj04	S01	DD	D	D	735	207	735	0	735	0	zh
zhyy04	S32	JD	J	D	1185	283	737	0	737	0	zh
mhy02	S35	JE	J	E	739	217	739	0	739	0	zh
sz01	S12	JE	J	E	1918	280	739	0	739	0	zh
zhy01	S30	DE	D	E	1095	178	740	0	740	0	zh
lhx02	S30	DD	D	D	2271	203	742	0	742	0	zh
wjx04	S21	JE	J	E	1405	339	743	0	743	0	zh
sz01	S23	JD	J	D	2145	244	743	0	743	0	zh
lhx02	S15	JE	J	E	1524	303	744	0	744	0	zh
zhyc02	S21	DE	D	E	1701	229	745	0	745	0	zh
lhx03	S35	DD	D	D	1904	161	745	0	745	0	zh
mhy02	S01	DE	D	E	747	245	747	0	747	0	zh
wff02	S03	JE	J	E	1610	219	748	0	748	0	zh
mhy02	S11	JE	J	E	749	383	749	0	749	0	zh
xyy03	S34	JE	J	E	1682	390	749	0	749	0	zh
wh03	S13	JD	J	D	2207	233	750	0	750	0	zh
wl04	S35	DE	D	E	2243	330	751	0	751	0	zh
wjj03	S34	JE	J	E	752	232	752	0	752	0	zh
lhx03	S15	DD	D	D	1274	265	754	0	754	0	zh
tsh02	S05	DE	D	E	1648	278	754	0	754	0	zh
wfy03	S35	DD	D	D	1161	285	755	0	755	0	zh
wl04	S01	JE	J	E	2114	282	755	0	755	0	zh
wjx04	S15	DE	D	E	8111	334	755	0	755	0	zh
xzhy02	S14	DD	D	D	756	165	756	0	756	0	zh
lqy04	S31	DE	D	E	1132	421	756	0	756	0	zh
zhyy04	S33	JE	J	E	8155	141	756	0	756	0	zh
xzhy02	S33	DE	D	E	818	277	759	0	759	0	zh
yry01	S17	DD	D	D	1857	153	761	0	761	0	zh
wh03	S27	DD	D	D	2440	163	761	1	2255	0	zh
xyy03	S26	JE	J	E	3113	347	761	0	761	0	zh
mhy02	S06	JD	J	D	762	301	762	0	762	0	zh
sch02	S31	JE	J	E	998	550	762	0	762	0	zh
lhx03	S23	DD	D	D	934	242	764	0	764	0	zh
xzhy02	S26	JD	J	D	892	191	765	0	765	0	zh
xzhy02	S07	JE	J	E	1051	283	765	0	765	0	zh
xzhy02	S09	DE	D	E	1365	235	766	0	766	0	zh
zhyc02	S35	JE	J	E	2922	406	766	0	766	0	zh
zzh03	S25	JD	J	D	1606	280	767	1	2736	0	zh
xy04	S36	JD	J	D	1345	135	768	1	1162	0	zh
dmy04	S35	DE	D	E	1190	223	769	0	769	0	zh
zhyl01	S15	JD	J	D	1762	158	769	0	769	0	zh
dmy04	S33	JE	J	E	1457	127	770	0	770	0	zh
drc03	S31	DD	D	D	1828	230	770	0	770	0	zh
lhx03	S03	DD	D	D	3381	230	770	0	770	0	zh
gt03	S29	JD	J	D	3434	157	770	1	2859	0	zh
zhkx04	S29	JE	J	E	1024	314	771	0	771	0	zh
dmy04	S17	JE	J	E	1371	202	773	0	773	0	zh
xzhy02	S19	JE	J	E	1554	267	773	0	773	0	zh
mhy02	S09	DE	D	E	774	312	774	0	774	0	zh
lhx03	S32	DE	D	E	1299	305	774	0	774	0	zh
sk04	S31	DE	D	E	1696	136	775	0	775	0	zh
liuzh02	S31	JE	J	E	3276	145	775	0	775	0	zh
wl04	S28	DD	D	D	2715	304	776	1	3571	0	zh
zhsq04	S07	DE	D	E	1138	176	779	0	779	0	zh
zhyl01	S08	JE	J	E	1305	385	779	0	779	0	zh
wl04	S15	DE	D	E	1625	280	779	1	2003	0	zh
mhy02	S31	JE	J	E	780	102	780	0	780	0	zh
liuzh02	S05	DE	D	E	2615	436	780	0	780	0	zh
yry01	S08	JE	J	E	782	154	782	0	782	0	zh
lhx02	S11	JE	J	E	1461	299	783	0	783	0	zh
sk04	S03	DE	D	E	1848	192	783	1	1500	0	zh
xzhy02	S27	JE	J	E	784	283	784	0	784	0	zh
zzh03	S17	JD	J	D	3711	350	784	0	784	0	zh
wfy03	S14	JE	J	E	785	220	785	0	785	0	zh
mhy02	S06	DD	D	D	786	143	786	0	786	0	zh
lhx02	S25	DE	D	E	1307	310	786	0	786	0	zh
zhkx04	S23	DE	D	E	973	119	788	0	788	0	zh
zhyl01	S33	DD	D	D	2223	196	788	0	788	0	zh
gt03	S27	DD	D	D	8242	230	788	1	2435	0	zh
wjj03	S08	DE	D	E	1836	298	790	0	790	0	zh
zhyc02	S13	DE	D	E	944	326	791	0	791	0	zh
wl04	S13	JE	J	E	792	205	792	0	792	0	zh
ych01	S21	DD	D	D	1174	265	793	0	793	0	zh
wh03	S08	DE	D	E	1217	278	793	0	793	0	zh
tsh02	S22	DD	D	D	2811	96	793	0	793	0	zh
xyy03	S27	DD	D	D	794	318	794	0	794	0	zh
jn03	S32	DE	D	E	794	175	794	0	794	0	zh
zhy01	S22	DE	D	E	2376	283	794	0	794	0	zh
dmy04	S29	JE	J	E	902	176	795	0	795	0	zh
yry01	S26	DE	D	E	796	162	796	0	796	0	zh
ych01	S36	JE	J	E	1109	314	796	0	796	0	zh
zhyy04	S13	JE	J	E	979	57	799	0	799	0	zh
liuzh02	S11	JE	J	E	1887	422	800	0	800	0	zh
yry01	S13	DD	D	D	802	281	802	0	802	0	zh
yry01	S06	DE	D	E	802	236	802	0	802	0	zh
hww01	S02	DE	D	E	1364	243	802	0	802	0	zh
mhy02	S03	JE	J	E	805	237	805	0	805	0	zh
wjj03	S07	DD	D	D	2091	200	805	0	805	0	zh
wjx04	S27	DE	D	E	2238	285	805	1	2103	0	zh
zzh03	S32	DE	D	E	1328	277	807	0	807	0	zh
hww01	S14	DE	D	E	3742	94	807	1	1762	0	zh
dmy04	S20	JD	J	D	1419	179	808	0	808	0	zh
drc03	S17	JD	J	D	2076	234	808	0	808	0	zh
wjj03	S25	JD	J	D	864	253	809	0	809	0	zh
xzhy02	S35	JE	J	E	1384	304	809	0	809	0	zh
zhyy04	S16	DD	D	D	1981	160	809	0	809	0	zh
hww01	S06	DE	D	E	2449	226	809	1	1630	0	zh
ych01	S12	JE	J	E	1103	221	812	0	812	0	zh
drc03	S01	JD	J	D	1809	172	812	0	812	1	zh
hww01	S10	DE	D	E	1902	265	812	1	2754	0	zh
lhx03	S08	DE	D	E	2611	198	813	0	813	0	zh
lqy04	S05	JE	J	E	816	173	816	0	816	0	zh
wfy03	S36	DE	D	E	1006	300	817	0	817	0	zh
wjx04	S20	JD	J	D	1317	156	817	0	817	0	zh
wjx04	S16	DD	D	D	2548	339	817	0	817	0	zh
lhx02	S07	JE	J	E	2581	347	817	0	817	0	zh
zhyc02	S03	JE	J	E	4347	256	817	0	817	0	zh
dmy04	S08	DD	D	D	1585	219	818	0	818	0	zh
ych01	S22	DE	D	E	1252	255	819	0	819	0	zh
lhx03	S02	JE	J	E	1497	304	819	0	819	0	zh
zhy01	S04	JE	J	E	2579	203	819	0	819	0	zh
lj04	S25	DD	D	D	821	203	821	0	821	0	zh
lhx02	S10	JD	J	D	1741	273	824	0	824	0	zh
zhkx04	S32	DD	D	D	1495	185	825	0	825	0	zh
xzhy02	S21	DE	D	E	1228	312	826	0	826	0	zh
xzhy02	S11	JE	J	E	1865	297	827	0	827	0	zh
wjj03	S32	DE	D	E	2256	136	827	0	827	1	zh
mhy02	S23	JE	J	E	829	132	829	0	829	0	zh
hww01	S01	DD	D	D	2405	141	830	0	830	0	zh
wl04	S27	DE	D	E	2578	235	830	0	830	0	zh
zzh03	S10	JE	J	E	1547	240	831	0	831	0	zh
hyw02	S13	DE	D	E	2284	220	834	0	834	0	zh
wl04	S28	JD	J	D	3346	265	834	0	834	0	zh
jn03	S21	JD	J	D	933	190	835	0	835	0	zh
dmy04	S36	JD	J	D	1250	182	836	0	836	0	zh
yry01	S36	JE	J	E	1110	310	837	0	837	0	zh
xzhy02	S05	DE	D	E	838	471	838	0	838	0	zh
zhkx04	S19	DE	D	E	2199	203	838	0	838	0	zh
wjj03	S27	DD	D	D	1941	290	839	0	839	0	zh
xzhy02	S25	DE	D	E	840	250	840	0	840	0	zh
ych01	S31	JD	J	D	841	241	841	0	841	0	zh
yry01	S30	DE	D	E	842	178	842	0	842	0	zh
dmy04	S27	DE	D	E	1465	361	842	0	842	0	zh
liuzh02	S26	DD	D	D	3312	503	842	0	842	0	zh
sz01	S11	JD	J	D	1203	448	843	0	843	0	zh
wjj03	S24	DE	D	E	5506	333	843	0	843	0	zh
sz01	S22	DE	D	E	1203	338	844	0	844	0	zh
hyw02	S27	JE	J	E	847	585	847	0	847	0	zh
zzh03	S19	DD	D	D	3517	310	851	0	851	0	zh
xmx01	S08	JE	J	E	853	215	853	0	853	0	zh
liuzh02	S29	DE	D	E	5739	169	853	0	853	0	zh
dmy04	S03	DE	D	E	1901	107	855	0	855	0	zh
zhyc02	S15	JE	J	E	3739	329	857	0	857	0	zh
lhx03	S09	JD	J	D	2398	118	858	0	858	0	zh
xyy03	S25	JD	J	D	861	325	861	0	861	0	zh
lj04	S31	JD	J	D	1114	193	861	0	861	0	zh
pangl01	S25	DD	D	D	1670	254	861	0	861	0	zh
wjj03	S06	JE	J	E	1415	261	862	0	862	0	zh
xzhy02	S06	DD	D	D	863	281	863	0	863	0	zh
lhj03	S12	DE	D	E	2294	114	863	0	863	0	zh
gt03	S10	JE	J	E	5235	359	863	0	863	0	zh
gt03	S35	DD	D	D	5390	261	863	0	863	0	zh
zhyl01	S29	DD	D	D	2189	162	864	0	864	0	zh
zhyc02	S23	JE	J	E	2042	216	866	0	866	0	zh
pangl01	S33	DD	D	D	7452	228	867	0	867	0	zh
xzhy02	S03	JE	J	E	1115	316	868	0	868	0	zh
dmy04	S01	JE	J	E	1229	224	869	0	869	0	zh
hww01	S05	DD	D	D	1640	257	869	0	869	0	zh
tsh02	S14	JD	J	D	871	193	871	0	871	0	zh
sch02	S10	DD	D	D	1818	406	872	0	872	0	zh
lhx03	S05	JD	J	D	1169	196	873	0	873	0	zh
zhyc02	S29	DE	D	E	1741	302	875	0	875	0	zh
wh03	S18	JE	J	E	2067	280	875	0	875	0	zh
xmx01	S22	DE	D	E	876	270	876	0	876	0	zh
wjj03	S11	DD	D	D	3910	252	876	0	876	0	zh
yry01	S32	JE	J	E	878	220	878	0	878	0	zh
yry01	S11	JD	J	D	1365	222	879	0	879	0	zh
xyy03	S19	DD	D	D	2046	304	881	0	881	0	zh
hww01	S33	DD	D	D	2389	281	885	0	885	0	zh
wfy03	S28	DE	D	E	1384	286	886	0	886	0	zh
zhyl01	S31	JD	J	D	2704	136	888	0	888	0	zh
zhyy04	S36	DD	D	D	1829	208	892	0	892	0	zh
xyy03	S12	DE	D	E	2810	247	892	0	892	0	zh
zhy01	S33	DD	D	D	3982	164	892	0	892	0	zh
zhyc02	S09	DE	D	E	1582	405	894	0	894	0	zh
zhy01	S23	JD	J	D	2673	196	897	0	897	0	zh
yry01	S18	DE	D	E	898	391	898	0	898	0	zh
pangl01	S06	DE	D	E	1324	254	899	0	899	0	zh
lhj03	S07	DD	D	D	1318	218	904	0	904	0	zh
wjx04	S04	DD	D	D	1698	188	905	0	905	0	zh
pangl01	S09	DD	D	D	4772	185	905	1	2620	0	zh
xzhy02	S15	JE	J	E	906	366	906	0	906	0	zh
lj04	S22	DE	D	E	1465	234	906	0	906	0	zh
lhx03	S36	DE	D	E	1739	327	906	0	906	0	zh
liuzh02	S25	DE	D	E	2069	196	907	0	907	0	zh
xyy03	S29	JD	J	D	909	384	909	0	909	0	zh
wjj03	S01	JD	J	D	1020	213	909	0	909	0	zh
sz01	S03	JD	J	D	1250	364	910	0	910	0	zh
zhyl01	S36	JE	J	E	1821	228	910	0	910	0	zh
zhyy04	S03	DE	D	E	1872	256	910	0	910	0	zh
wjj03	S28	DE	D	E	1288	253	912	0	912	0	zh
gt03	S09	JD	J	D	2953	431	913	1	2094	0	zh
lhx02	S06	JD	J	D	914	492	914	0	914	0	zh
jn03	S02	JE	J	E	1251	257	914	0	914	0	zh
xyy03	S36	DE	D	E	1501	217	914	0	914	0	zh
wjj03	S20	DE	D	E	3146	258	918	0	918	0	zh
yry01	S03	JD	J	D	919	284	919	0	919	0	zh
sch02	S25	DE	D	E	920	234	920	0	920	0	zh
xyy03	S15	DD	D	D	1737	224	921	0	921	0	zh
zhyc02	S31	JE	J	E	3208	201	921	0	921	0	zh
lhx02	S09	DE	D	E	1573	419	922	1	2618	0	zh
xmx01	S03	JD	J	D	1275	269	923	0	923	0	zh
pangl01	S18	DE	D	E	3912	278	923	0	923	0	zh
tsh02	S02	JD	J	D	1279	288	924	0	924	0	zh
zhyl01	S06	DE	D	E	927	555	927	0	927	0	zh
yry01	S10	DE	D	E	932	230	932	0	932	0	zh
dmy04	S36	DD	D	D	932	134	932	0	932	0	zh
zzh03	S26	JE	J	E	2798	316	933	1	2308	0	zh
lqy04	S24	JD	J	D	3197	398	933	0	933	0	zh
pangl01	S15	JD	J	D	6221	221	933	0	933	0	zh
xyy03	S33	JD	J	D	3490	328	935	0	935	0	zh
zhyy04	S25	JE	J	E	936	456	936	0	936	0	zh
lqy04	S04	JD	J	D	1363	305	936	0	936	0	zh
xyy03	S05	JD	J	D	1865	350	936	0	936	0	zh
zhkx04	S27	DE	D	E	2134	191	939	0	939	0	zh
tsh02	S25	DE	D	E	1292	237	941	1	2098	0	zh
lhx02	S30	JD	J	D	6149	346	941	0	941	0	zh
wfy03	S32	DE	D	E	1193	458	944	0	944	0	zh
lhx02	S29	DE	D	E	1076	289	945	0	945	0	zh
zhyl01	S24	JE	J	E	1431	383	945	0	945	0	zh
zzh03	S11	DD	D	D	7833	135	945	1	2982	0	zh
wjj03	S05	JD	J	D	1568	266	947	0	947	0	zh
zhyc02	S26	DD	D	D	1408	229	948	0	948	0	zh
sz01	S25	DD	D	D	949	251	949	0	949	0	zh
zzh03	S14	JE	J	E	949	193	949	0	949	0	zh
liuzh02	S01	DE	D	E	3623	267	950	0	950	1	zh
hyw02	S01	DE	D	E	1358	135	951	0	951	0	zh
sz01	S15	JD	J	D	1105	93	952	0	952	0	zh
pangl01	S30	DE	D	E	1598	179	952	0	952	0	zh
jn03	S35	DD	D	D	2806	223	952	0	952	0	zh
ych01	S11	JD	J	D	953	293	953	0	953	0	zh
jn03	S05	JD	J	D	1472	313	953	0	953	0	zh
zhyc02	S11	JE	J	E	956	389	956	0	956	0	zh
wh03	S17	JD	J	D	2303	206	956	0	956	0	zh
wfy03	S10	JE	J	E	2487	257	959	0	959	0	zh
lhx03	S06	JE	J	E	960	404	960	0	960	0	zh
hyw02	S29	DE	D	E	1159	197	960	0	960	0	zh
wh03	S12	DE	D	E	2657	154	960	0	960	0	zh
lj04	S02	DE	D	E	2199	308	961	1	2535	0	zh
sz01	S24	JE	J	E	1602	276	962	0	962	0	zh
lqy04	S29	JE	J	E	1581	283	963	0	963	0	zh
lhx02	S18	JD	J	D	1377	315	966	0	966	0	zh
zhyc02	S34	JD	J	D	2382	539	968	0	968	0	zh
zhkx04	S15	DE	D	E	969	249	969	0	969	0	zh
zhyl01	S20	JE	J	E	1974	183	969	0	969	0	zh
hyw02	S05	DE	D	E	1248	270	970	0	970	0	zh
hyw02	S26	DD	D	D	1614	148	970	0	970	0	zh
zhyc02	S18	JD	J	D	4077	218	974	0	974	0	zh
lhj03	S05	JD	J	D	3226	124	978	0	978	0	zh
sz01	S10	DE	D	E	1666	188	980	0	980	0	zh
lhx03	S24	DE	D	E	2489	198	980	0	980	0	zh
sch02	S13	DE	D	E	1279	97	985	0	985	0	zh
gt03	S11	DD	D	D	986	235	986	0	986	0	zh
zhyc02	S27	JE	J	E	1482	270	986	0	986	0	zh
zhyc02	S02	JD	J	D	1220	218	988	0	988	0	zh
lqy04	S35	DE	D	E	1270	332	989	0	989	0	zh
zhyc02	S34	DD	D	D	3541	211	990	0	990	0	zh
wjj03	S17	JD	J	D	6574	146	990	0	990	0	zh
lqy04	S04	DD	D	D	2296	292	991	0	991	0	zh
liuzh02	S34	JD	J	D	4228	234	991	0	991	0	zh
lhx02	S13	DE	D	E	1786	323	992	0	992	0	zh
yry01	S31	JD	J	D	993	191	993	0	993	0	zh
zhkx04	S16	DD	D	D	3425	427	994	0	994	0	zh
zhyy04	S01	JE	J	E	1671	205	995	0	995	0	zh
yry01	S20	JE	J	E	1675	188	995	0	995	0	zh
gt03	S25	JD	J	D	3167	607	995	0	995	0	zh
xmx01	S04	JE	J	E	998	287	998	0	998	0	zh
zhyc02	S22	DD	D	D	1354	181	998	0	998	0	zh
drc03	S09	JD	J	D	3673	235	998	1	1774	0	zh
gt03	S06	JE	J	E	2063	307	1000	0	1000	0	zh
yry01	S12	JE	J	E	1536	261	1001	0	1001	0	zh
xmx01	S12	JE	J	E	1582	270	1002	0	1002	0	zh
xy04	S12	DD	D	D	5692	243	1005	1	4127	0	zh
xyy03	S30	JE	J	E	1269	235	1008	0	1008	0	zh
xyy03	S14	JE	J	E	1009	183	1009	0	1009	0	zh
wfy03	S16	DE	D	E	1773	141	1014	0	1014	0	zh
wfy03	S29	JD	J	D	1016	142	1016	0	1016	0	zh
yry01	S01	DD	D	D	1385	323	1017	0	1017	0	zh
xzhy02	S26	DD	D	D	1543	300	1021	0	1021	0	zh
lhj03	S20	DE	D	E	2962	1021	1021	1	2853	0	zh
xyy03	S06	JE	J	E	1022	311	1022	0	1022	0	zh
gt03	S30	JE	J	E	1337	265	1025	0	1025	0	zh
wjj03	S16	DE	D	E	4005	43	1025	0	1025	0	zh
ych01	S09	DD	D	D	1028	313	1028	0	1028	0	zh
ych01	S16	JE	J	E	1029	241	1029	0	1029	0	zh
zhyl01	S03	JD	J	D	1808	174	1030	0	1030	0	zh
wfy03	S05	JD	J	D	2438	126	1032	0	1032	0	zh
zhyy04	S31	DE	D	E	1502	107	1033	0	1033	0	zh
xzhy02	S18	JD	J	D	1590	273	1034	0	1034	0	zh
zhkx04	S07	DE	D	E	3490	199	1035	0	1035	0	zh
zhyl01	S25	DD	D	D	2187	180	1038	0	1038	0	zh
sz01	S16	JE	J	E	1781	326	1039	0	1039	0	zh
zzh03	S29	JD	J	D	2747	262	1039	0	1039	0	zh
zhyl01	S19	JD	J	D	2444	201	1041	1	2473	0	zh
xzhy02	S29	DE	D	E	2045	337	1042	0	1042	0	zh
jn03	S22	JE	J	E	1530	288	1044	0	1044	0	zh
xy04	S05	JE	J	E	2776	259	1045	1	2035	0	zh
tsh02	S17	DE	D	E	2872	112	1045	1	2657	0	zh
zhy01	S28	JE	J	E	1852	266	1046	0	1046	0	zh
lhj03	S11	DD	D	D	2592	113	1048	0	1048	0	zh
wl04	S36	DD	D	D	2794	176	1048	0	1048	0	zh
liuzh02	S27	JE	J	E	2835	393	1048	0	1048	0	zh
tsh02	S26	DD	D	D	1494	188	1049	0	1049	0	zh
xmx01	S31	JD	J	D	1955	203	1049	0	1049	0	zh
sz01	S18	DE	D	E	1050	263	1050	0	1050	0	zh
wl04	S11	DE	D	E	2176	295	1050	0	1050	0	zh
xyy03	S20	DE	D	E	2240	260	1050	0	1050	0	zh
ych01	S17	DD	D	D	1051	433	1051	0	1051	0	zh
lhx03	S16	DE	D	E	1813	187	1054	0	1054	0	zh
wfy03	S33	JD	J	D	3992	154	1055	1	2160	0	zh
lhx03	S11	DD	D	D	4381	127	1057	0	1057	0	zh
lhj03	S04	DE	D	E	2723	140	1064	0	1064	0	zh
zhy01	S10	DE	D	E	3130	304	1066	0	1066	0	zh
lqy04	S16	JD	J	D	2329	326	1067	0	1067	0	zh
xmx01	S36	JE	J	E	2410	355	1069	0	1069	0	zh
mhy02	S05	DE	D	E	1072	237	1072	0	1072	0	zh
pangl01	S17	DD	D	D	8864	283	1072	1	2734	0	zh
sch02	S09	DE	D	E	2565	266	1073	0	1073	0	zh
pangl01	S13	DD	D	D	3490	213	1073	0	1073	0	zh
pangl01	S11	JD	J	D	1334	261	1075	1	1505	0	zh
zhyy04	S20	DD	D	D	1489	401	1076	0	1076	0	zh
yry01	S09	DD	D	D	1864	183	1076	1	2132	0	zh
xzhy02	S02	JD	J	D	1077	330	1077	0	1077	0	zh
lhx03	S19	DD	D	D	2382	239	1077	0	1077	0	zh
lj04	S10	DE	D	E	1277	262	1078	0	1078	0	zh
yry01	S19	JD	J	D	1393	165	1082	0	1082	0	zh
yry01	S07	JD	J	D	1083	199	1083	0	1083	0	zh
lhx02	S26	DD	D	D	2590	143	1083	0	1083	0	zh
zhy01	S25	DD	D	D	2556	151	1084	0	1084	0	zh
dmy04	S28	JD	J	D	1737	176	1086	0	1086	0	zh
ych01	S30	DE	D	E	2580	496	1088	0	1088	0	zh
liuzh02	S17	DE	D	E	2769	322	1088	0	1088	0	zh
lj04	S27	JD	J	D	1412	195	1091	0	1091	0	zh
dmy04	S05	JE	J	E	1445	230	1091	0	1091	0	zh
ych01	S05	DD	D	D	1093	384	1093	0	1093	0	zh
xmx01	S26	DE	D	E	1427	199	1093	0	1093	0	zh
ych01	S34	DE	D	E	1094	276	1094	0	1094	0	zh
lj04	S15	JD	J	D	1096	439	1096	0	1096	0	zh
xyy03	S11	DD	D	D	3886	197	1096	0	1096	0	zh
xyy03	S02	JE	J	E	1097	420	1097	0	1097	0	zh
dmy04	S11	DE	D	E	1910	562	1098	0	1098	0	zh
pangl01	S32	JE	J	E	4223	204	1098	1	6008	0	zh
xzhy02	S02	DD	D	D	2372	220	1101	0	1101	0	zh
dmy04	S12	DD	D	D	2090	156	1102	0	1102	0	zh
lhx02	S14	DD	D	D	2320	136	1102	0	1102	0	zh
sk04	S24	JD	J	D	2944	230	1104	0	1104	0	zh
wff02	S19	JE	J	E	1459	311	1106	0	1106	0	zh
hww01	S18	DE	D	E	1666	208	1106	0	1106	0	zh
wl04	S31	DE	D	E	1418	191	1107	0	1107	0	zh
sk04	S01	JE	J	E	1514	210	1109	0	1109	0	zh
tsh02	S10	DD	D	D	2262	130	1109	1	2391	0	zh
ych01	S28	JE	J	E	2149	285	1114	0	1114	0	zh
xmx01	S07	JD	J	D	1117	357	1117	0	1117	0	zh
wfy03	S06	JE	J	E	1609	377	1119	0	1119	0	zh
lj04	S09	DD	D	D	1638	332	1119	1	2057	0	zh
sz01	S36	JE	J	E	1657	226	1122	0	1122	0	zh
sz01	S06	DE	D	E	1546	131	1128	0	1128	0	zh
lhj03	S27	DD	D	D	1731	216	1132	0	1132	0	zh
zhy01	S27	JD	J	D	3763	141	1132	0	1132	0	zh
jn03	S25	JD	J	D	1134	320	1134	0	1134	0	zh
sz01	S27	JD	J	D	1855	438	1134	0	1134	0	zh
pangl01	S20	JE	J	E	1661	234	1135	0	1135	0	zh
zhyl01	S09	DD	D	D	2900	160	1139	1	2082	0	zh
hyw02	S34	DD	D	D	1140	345	1140	0	1140	0	zh
lhx03	S14	JE	J	E	2028	185	1141	0	1141	0	zh
lhx03	S07	DD	D	D	2230	155	1141	0	1141	0	zh
wjx04	S04	JD	J	D	1566	371	1144	0	1144	0	zh
lhx02	S21	DE	D	E	2188	316	1144	0	1144	0	zh
wff02	S27	JE	J	E	2697	276	1144	0	1144	0	zh
lqy04	S08	DD	D	D	3481	167	1144	0	1144	0	zh
sk04	S23	DE	D	E	2157	19	1146	0	1146	0	zh
sch02	S14	DD	D	D	1148	177	1148	0	1148	0	zh
lhx03	S13	JD	J	D	2143	148	1150	0	1150	0	zh
xy04	S11	DE	D	E	2977	246	1150	0	1150	0	zh
yry01	S24	JE	J	E	1152	191	1152	0	1152	0	zh
xmx01	S02	DE	D	E	1154	478	1154	0	1154	0	zh
dmy04	S23	DE	D	E	1208	94	1154	0	1154	0	zh
ych01	S33	DD	D	D	1874	273	1154	0	1154	0	zh
sk04	S16	DD	D	D	2005	196	1154	1	2938	0	zh
zhyc02	S33	DE	D	E	2212	242	1155	0	1155	0	zh
zhyc02	S10	DD	D	D	1968	266	1156	0	1156	0	zh
xy04	S36	DD	D	D	8772	162	1157	1	1958	0	zh
lj04	S32	JE	J	E	1159	235	1159	0	1159	0	zh
hyw02	S09	DE	D	E	1563	212	1161	0	1161	0	zh
zhy01	S36	JE	J	E	2976	216	1161	0	1161	0	zh
hww01	S03	JD	J	D	1251	253	1162	0	1162	0	zh
drc03	S04	DE	D	E	2643	219	1162	0	1162	0	zh
wjx04	S25	JE	J	E	2206	298	1164	0	1164	0	zh
lhx03	S04	DE	D	E	3770	474	1167	0	1167	0	zh
zhyc02	S05	DE	D	E	3112	295	1174	0	1174	0	zh
dmy04	S15	DE	D	E	1852	234	1176	0	1176	0	zh
liuzh02	S03	JE	J	E	3206	317	1176	0	1176	0	zh
zhkx04	S08	DD	D	D	1179	157	1179	0	1179	0	zh
tsh02	S33	DE	D	E	2083	523	1183	0	1183	0	zh
xmx01	S27	JD	J	D	1184	225	1184	0	1184	0	zh
zzh03	S31	DD	D	D	2296	244	1184	0	1184	0	zh
jn03	S20	DE	D	E	1993	297	1186	0	1186	0	zh
sz01	S14	DE	D	E	2358	170	1187	1	3005	0	zh
xy04	S13	JE	J	E	2882	88	1187	0	1187	0	zh
pangl01	S05	DD	D	D	1550	248	1189	0	1189	0	zh
gt03	S33	JD	J	D	2628	398	1189	1	3782	0	zh
pangl01	S26	DE	D	E	2525	301	1191	0	1191	0	zh
xyy03	S03	DD	D	D	2686	230	1195	0	1195	0	zh
wxn02	S35	JE	J	E	1196	189	1196	0	1196	0	zh
wjj03	S18	JE	J	E	2395	240	1196	0	1196	0	zh
zzh03	S07	DD	D	D	2190	293	1198	0	1198	0	zh
jn03	S24	DE	D	E	2920	342	1198	0	1198	0	zh
wjx04	S11	DE	D	E	5691	252	1200	0	1200	0	zh
xyy03	S01	JD	J	D	3881	190	1203	0	1203	0	zh
jn03	S03	DD	D	D	4299	275	1206	0	1206	0	zh
xmx01	S10	DE	D	E	1618	243	1208	0	1208	0	zh
lhx03	S18	JE	J	E	2213	290	1209	0	1209	0	zh
xyy03	S09	JD	J	D	2814	279	1213	0	1213	0	zh
zzh03	S09	JD	J	D	2632	117	1215	0	1215	0	zh
xmx01	S34	DE	D	E	2644	343	1216	0	1216	0	zh
zhyy04	S19	DE	D	E	3434	415	1216	0	1216	0	zh
ych01	S24	JE	J	E	1985	258	1217	0	1217	0	zh
zhy01	S32	JE	J	E	2832	405	1217	0	1217	0	zh
jn03	S30	JE	J	E	2233	330	1218	0	1218	0	zh
tsh02	S03	JE	J	E	2675	349	1226	0	1226	0	zh
xy04	S04	JD	J	D	1930	262	1229	0	1229	0	zh
xmx01	S14	DE	D	E	2359	358	1229	0	1229	0	zh
wfy03	S17	JD	J	D	2547	269	1229	0	1229	0	zh
wfy03	S25	JD	J	D	1681	105	1230	0	1230	0	zh
xzhy02	S13	DE	D	E	2097	293	1230	0	1230	0	zh
tsh02	S18	DD	D	D	1236	82	1236	0	1236	0	zh
liuzh02	S23	JE	J	E	3819	345	1237	0	1237	0	zh
jn03	S29	JD	J	D	1244	311	1244	0	1244	0	zh
zzh03	S36	DE	D	E	1245	267	1245	0	1245	0	zh
zhkx04	S08	JD	J	D	1661	194	1246	0	1246	0	zh
dmy04	S07	DE	D	E	2672	514	1246	0	1246	0	zh
ych01	S25	DD	D	D	1250	361	1250	0	1250	0	zh
dmy04	S12	JD	J	D	1801	198	1251	0	1251	0	zh
zhyy04	S27	DE	D	E	2017	482	1253	0	1253	0	zh
wjj03	S31	DD	D	D	2212	159	1256	0	1256	0	zh
xmx01	S01	DD	D	D	1259	412	1259	0	1259	0	zh
liuzh02	S18	DD	D	D	13232	263	1259	0	1259	0	zh
ych01	S27	JD	J	D	1456	340	1261	0	1261	0	zh
wfy03	S04	DE	D	E	2429	265	1265	0	1265	0	zh
mhy02	S10	JD	J	D	1267	282	1267	0	1267	0	zh
wl04	S05	JE	J	E	1975	215	1268	0	1268	0	zh
zhy01	S06	DE	D	E	2148	272	1269	0	1269	0	zh
pangl01	S34	DE	D	E	2064	419	1270	0	1270	0	zh
zhyc02	S30	JD	J	D	2539	303	1271	1	1964	0	zh
zhy01	S31	JD	J	D	4253	189	1271	0	1271	0	zh
jn03	S15	DD	D	D	4719	437	1271	0	1271	0	zh
lhx03	S29	JD	J	D	1655	365	1272	0	1272	0	zh
hyw02	S19	JE	J	E	1381	188	1274	0	1274	0	zh
tsh02	S23	JE	J	E	2292	253	1275	0	1275	0	zh
zhkx04	S36	JD	J	D	1944	167	1276	0	1276	0	zh
tsh02	S19	JE	J	E	1282	262	1282	0	1282	0	zh
wjx04	S12	JD	J	D	3182	250	1282	0	1282	0	zh
wjx04	S28	JD	J	D	2723	313	1283	0	1283	0	zh
zhy01	S05	DD	D	D	3398	227	1284	0	1284	0	zh
wh03	S06	JE	J	E	2865	482	1287	0	1287	0	zh
wl04	S12	DD	D	D	2752	432	1294	0	1294	0	zh
jn03	S06	JE	J	E	1579	200	1295	0	1295	0	zh
ych01	S13	DD	D	D	1298	317	1298	0	1298	0	zh
xyy03	S13	JD	J	D	1457	395	1301	0	1301	0	zh
sz01	S09	DD	D	D	2133	272	1301	0	1301	0	zh
zhyy04	S23	DE	D	E	1307	353	1307	0	1307	0	zh
zhy01	S14	DE	D	E	2947	381	1308	0	1308	0	zh
jn03	S10	JE	J	E	2329	221	1310	0	1310	0	zh
lqy04	S20	DD	D	D	4212	162	1310	0	1310	0	zh
lpj04	S33	JE	J	E	9299	201	1310	0	1310	0	zh
ych01	S04	JE	J	E	1311	290	1311	0	1311	0	zh
zhkx04	S24	JD	J	D	1700	238	1311	0	1311	0	zh
gt03	S18	JE	J	E	4907	192	1311	1	4025	0	zh
xmx01	S16	JE	J	E	1314	267	1314	0	1314	0	zh
ych01	S26	DE	D	E	1318	282	1318	0	1318	0	zh
wjx04	S36	JD	J	D	3084	337	1319	0	1319	0	zh
zzh03	S24	DE	D	E	3606	249	1320	1	2234	0	zh
zzh03	S08	DE	D	E	3403	271	1321	0	1321	0	zh
wl04	S32	JD	J	D	3917	294	1321	0	1321	0	zh
wl04	S07	DE	D	E	1885	264	1327	0	1327	0	zh
zhy01	S26	DE	D	E	2110	208	1329	0	1329	0	zh
pangl01	S19	JD	J	D	2074	298	1330	1	2974	0	zh
xmx01	S28	JE	J	E	1921	208	1333	0	1333	0	zh
zhkx04	S36	DD	D	D	3524	192	1337	0	1337	0	zh
lhx02	S35	JE	J	E	1922	407	1341	0	1341	0	zh
sk04	S07	DE	D	E	2547	300	1341	0	1341	0	zh
lhx02	S34	JD	J	D	2253	133	1346	0	1346	0	zh
zhkx04	S09	JE	J	E	1620	142	1347	1	1734	0	zh
sz01	S26	DE	D	E	2745	124	1347	0	1347	0	zh
tsh02	S01	DE	D	E	1877	304	1350	0	1350	0	zh
dmy04	S13	JE	J	E	1352	212	1352	0	1352	0	zh
lj04	S35	JD	J	D	3601	71	1354	1	3745	0	zh
zhy01	S02	DE	D	E	1853	179	1357	0	1357	0	zh
tsh02	S06	JD	J	D	2635	346	1358	0	1358	0	zh
zhy01	S16	JE	J	E	2251	284	1359	0	1359	0	zh
ych01	S06	DE	D	E	1681	203	1360	0	1360	0	zh
dmy04	S20	DD	D	D	2754	229	1360	0	1360	0	zh
tsh02	S35	JE	J	E	1363	250	1363	0	1363	0	zh
hww01	S36	JE	J	E	5462	164	1364	0	1364	0	zh
gt03	S16	DE	D	E	7165	386	1364	0	1364	0	zh
jn03	S18	JE	J	E	2496	463	1367	0	1367	0	zh
wfy03	S30	JE	J	E	1368	202	1368	0	1368	0	zh
yry01	S27	JD	J	D	1368	133	1368	0	1368	0	zh
tsh02	S30	JD	J	D	2112	240	1375	0	1375	0	zh
xmx01	S24	JE	J	E	2243	286	1375	0	1375	0	zh
ych01	S03	JD	J	D	1377	300	1377	0	1377	0	zh
pangl01	S12	JE	J	E	1732	223	1381	0	1381	0	zh
lj04	S13	DD	D	D	3168	233	1386	0	1386	0	zh
jn03	S34	JE	J	E	2007	353	1388	0	1388	0	zh
lj04	S36	JE	J	E	2044	240	1392	0	1392	0	zh
liuzh02	S18	JD	J	D	4352	243	1394	0	1394	0	zh
zhy01	S24	JE	J	E	4746	47	1396	0	1396	0	zh
zzh03	S18	JE	J	E	3428	225	1398	0	1398	0	zh
zhyy04	S04	DD	D	D	1850	171	1401	0	1401	0	zh
zhy01	S08	JE	J	E	2421	152	1401	0	1401	0	zh
zzh03	S01	JD	J	D	2212	156	1404	0	1404	0	zh
wjx04	S17	JE	J	E	3129	188	1409	0	1409	0	zh
pangl01	S07	JD	J	D	2511	169	1412	0	1412	0	zh
jn03	S36	DE	D	E	7426	310	1421	0	1421	0	zh
ych01	S07	JD	J	D	1873	623	1426	0	1426	0	zh
wjx04	S08	DD	D	D	2385	187	1428	0	1428	0	zh
wff02	S26	JD	J	D	1434	307	1434	0	1434	0	zh
wl04	S09	JE	J	E	3225	218	1434	0	1434	0	zh
lx01	S26	DE	D	E	1862	460	1435	0	1435	0	zh
lhx02	S02	DD	D	D	1637	388	1436	1	2032	0	zh
lhx03	S01	JD	J	D	2343	147	1437	0	1437	0	zh
tsh02	S10	JD	J	D	1852	176	1439	0	1439	0	zh
jn03	S13	JD	J	D	1444	318	1444	0	1444	0	zh
ych01	S14	DE	D	E	1448	278	1448	0	1448	0	zh
wjx04	S32	DD	D	D	1453	301	1453	0	1453	0	zh
ych01	S18	DE	D	E	1858	307	1455	0	1455	0	zh
lhx02	S33	DE	D	E	1648	341	1457	0	1457	0	zh
yry01	S02	DE	D	E	2139	92	1457	0	1457	0	zh
tsh02	S18	JD	J	D	1501	174	1458	0	1458	0	zh
xmx01	S06	DE	D	E	1548	264	1458	0	1458	0	zh
jn03	S23	DD	D	D	2153	271	1463	0	1463	0	zh
lj04	S29	DD	D	D	1810	456	1466	0	1466	0	zh
wjx04	S13	JE	J	E	5953	150	1469	0	1469	0	zh
yry01	S23	JD	J	D	2031	195	1473	1	2073	0	zh
tsh02	S07	JE	J	E	1959	360	1474	0	1474	0	zh
sz01	S28	JE	J	E	1739	204	1480	0	1480	0	zh
pangl01	S16	JE	J	E	3339	201	1482	0	1482	0	zh
lhx03	S26	JE	J	E	1485	286	1485	0	1485	0	zh
zhyc02	S25	DE	D	E	2328	230	1486	0	1486	0	zh
lhx03	S20	DE	D	E	2868	218	1489	1	1915	0	zh
xzhy02	S18	DD	D	D	1980	308	1490	0	1490	0	zh
jn03	S12	DE	D	E	3462	256	1492	0	1492	0	zh
lqy04	S03	DE	D	E	1814	308	1498	0	1498	0	zh
hyw02	S07	JE	J	E	1713	273	1499	0	1499	0	zh
xmx01	S19	JD	J	D	2055	388	1499	0	1499	0	zh
tsh02	S27	JE	J	E	1660	253	1506	0	1506	0	zh
liuzh02	S19	JE	J	E	6221	119	1509	0	1509	0	zh
dmy04	S08	JD	J	D	1689	204	1510	0	1510	0	zh
ych01	S19	JD	J	D	2595	253	1510	0	1510	0	zh
zhyc02	S07	JE	J	E	3071	369	1514	0	1514	0	zh
ych01	S20	JE	J	E	1516	255	1516	0	1516	0	zh
lj04	S17	DD	D	D	1523	442	1523	0	1523	0	zh
lhx02	S19	JE	J	E	4345	309	1532	0	1532	0	zh
zhy01	S12	JE	J	E	3148	243	1533	0	1533	0	zh
zhy01	S18	DE	D	E	3316	269	1536	0	1536	0	zh
wjx04	S31	DE	D	E	5725	123	1537	0	1537	0	zh
ych01	S10	DE	D	E	1950	470	1543	0	1543	0	zh
lj04	S07	JD	J	D	1545	153	1545	0	1545	0	zh
zhy01	S13	DD	D	D	4462	249	1546	0	1546	0	zh
tsh02	S34	DD	D	D	2474	169	1550	0	1550	0	zh
xmx01	S11	JD	J	D	1557	375	1557	0	1557	0	zh
zhyl01	S07	JD	J	D	1698	179	1560	0	1560	0	zh
gt03	S02	JE	J	E	2710	322	1568	0	1568	0	zh
zhkx04	S28	JD	J	D	2315	245	1571	0	1571	0	zh
lhx02	S10	DD	D	D	1581	229	1581	0	1581	0	zh
xy04	S01	JE	J	E	2396	150	1584	0	1584	0	zh
pangl01	S02	DE	D	E	5065	86	1589	1	3172	0	zh
tsh02	S31	JE	J	E	1673	148	1605	0	1605	0	zh
hww01	S24	JE	J	E	2147	651	1615	0	1615	0	zh
zhyy04	S08	DD	D	D	3190	200	1632	0	1632	0	zh
zhy01	S11	JD	J	D	2952	316	1641	0	1641	0	zh
zhyc02	S19	JE	J	E	2836	275	1643	1	3456	0	zh
wfy03	S08	DE	D	E	2261	264	1647	0	1647	0	zh
dmy04	S19	DE	D	E	2699	153	1647	0	1647	0	zh
tsh02	S06	DD	D	D	1926	320	1651	0	1651	0	zh
jn03	S16	DE	D	E	1981	112	1653	0	1653	0	zh
xyy03	S31	DD	D	D	3061	279	1655	0	1655	0	zh
wjx04	S24	DD	D	D	29459	228	1655	0	1655	0	zh
liuzh02	S10	JD	J	D	4300	116	1662	0	1662	0	zh
sz01	S30	DE	D	E	2659	272	1673	0	1673	0	zh
tsh02	S29	DE	D	E	2805	327	1677	0	1677	0	zh
lhx03	S33	JD	J	D	5643	566	1680	0	1680	0	zh
zhyl01	S23	JD	J	D	2091	160	1685	0	1685	0	zh
jn03	S27	DD	D	D	3764	311	1691	0	1691	0	zh
ych01	S15	JD	J	D	2010	686	1701	0	1701	0	zh
zhy01	S29	DD	D	D	3635	275	1712	0	1712	0	zh
lhx02	S03	JE	J	E	1720	196	1720	0	1720	0	zh
zhy01	S07	JD	J	D	3146	304	1734	0	1734	0	zh
lqy04	S36	DD	D	D	2265	166	1750	0	1750	0	zh
tsh02	S14	DD	D	D	3281	304	1771	0	1771	0	zh
ych01	S35	JD	J	D	1773	423	1773	0	1773	0	zh
lj04	S24	JE	J	E	1778	590	1778	0	1778	0	zh
lhx02	S26	JD	J	D	2506	193	1784	1	2423	0	zh
xmx01	S33	DD	D	D	1992	262	1808	0	1808	0	zh
jn03	S14	JE	J	E	1809	227	1809	0	1938	0	zh
xzhy02	S01	DE	D	E	1813	104	1813	0	1813	0	zh
wjx04	S12	DD	D	D	5706	164	1816	1	3339	0	zh
lhx02	S31	JE	J	E	4342	206	1818	0	1818	0	zh
zhkx04	S31	DE	D	E	3263	218	1825	0	1825	0	zh
gt03	S07	DD	D	D	4259	233	1830	0	1830	0	zh
tsh02	S21	DE	D	E	2751	182	1832	0	1832	0	zh
zhyl01	S21	DD	D	D	3083	269	1834	0	1834	0	zh
jn03	S17	JD	J	D	3917	433	1835	1	4272	0	zh
dmy04	S31	DE	D	E	2301	140	1838	0	1838	0	zh
xmx01	S17	DD	D	D	1847	196	1847	0	1847	0	zh
xy04	S04	DD	D	D	5379	152	1847	0	1847	0	zh
tsh02	S13	DE	D	E	2539	132	1861	0	1861	0	zh
tsh02	S15	JE	J	E	3228	222	1862	0	1862	0	zh
pangl01	S24	JE	J	E	4815	163	1867	0	1867	0	zh
wl04	S20	DD	D	D	1868	197	1868	0	1868	0	zh
wfy03	S20	DE	D	E	1872	247	1872	0	1872	0	zh
sz01	S35	JD	J	D	1873	315	1873	0	1873	0	zh
wfy03	S19	DD	D	D	2811	208	1876	0	1876	0	zh
tsh02	S26	JD	J	D	2027	278	1878	0	1878	0	zh
mhy02	S26	JD	J	D	1880	167	1880	0	1880	0	zh
xyy03	S07	DD	D	D	4619	192	1884	0	1884	0	zh
zhy01	S01	DD	D	D	3814	537	1888	0	1888	0	zh
xmx01	S23	JD	J	D	1890	252	1890	0	1890	0	zh
lj04	S34	DE	D	E	2292	263	1904	1	3347	0	zh
wjx04	S24	JD	J	D	3127	427	1916	0	1916	0	zh
ych01	S02	DE	D	E	4520	399	1917	0	1917	0	zh
jn03	S26	JE	J	E	3389	271	1920	0	1920	0	zh
lhx02	S34	DD	D	D	2159	325	1927	0	1927	0	zh
jn03	S01	JD	J	D	3349	497	1933	0	1933	0	zh
lqy04	S07	DE	D	E	2479	335	1935	0	1935	0	zh
xmx01	S13	DD	D	D	1985	349	1985	0	1985	0	zh
zhyl01	S17	DD	D	D	3139	151	1985	0	1985	0	zh
xyy03	S08	DE	D	E	3593	245	1995	0	1995	0	zh
sz01	S17	DD	D	D	2923	257	2024	0	2024	0	zh
xzhy02	S17	DE	D	E	2575	401	2028	0	2028	0	zh
xy04	S07	DE	D	E	2878	196	2036	0	2036	0	zh
wfy03	S18	JE	J	E	2037	322	2037	0	2037	0	zh
xmx01	S18	DE	D	E	2241	220	2038	0	2038	0	zh
wfy03	S11	DD	D	D	2043	235	2043	0	2043	0	zh
lj04	S33	DD	D	D	2109	281	2109	0	2109	0	zh
zhy01	S20	JE	J	E	3174	136	2113	0	2113	0	zh
xy04	S08	DD	D	D	4404	217	2134	0	2134	0	zh
sz01	S13	DD	D	D	2866	239	2153	0	2153	0	zh
zhy01	S19	JD	J	D	4300	682	2178	0	2178	0	zh
zhy01	S21	DD	D	D	3744	246	2180	0	2180	0	zh
liuzh02	S06	JD	J	D	5735	314	2219	0	2219	0	zh
zhy01	S03	JD	J	D	4256	102	2220	0	2220	0	zh
xmx01	S30	DE	D	E	2762	463	2238	0	2238	0	zh
jn03	S04	DE	D	E	3725	243	2249	0	2249	0	zh
wl04	S17	JE	J	E	2437	214	2253	0	2253	0	zh
zhy01	S17	DD	D	D	5796	336	2256	0	2256	0	zh
lj04	S03	JD	J	D	2455	488	2281	0	2281	0	zh
xmx01	S29	DD	D	D	2284	307	2284	0	2284	0	zh
jn03	S31	DD	D	D	4163	456	2290	0	2290	0	zh
zzh03	S05	JD	J	D	4367	261	2316	0	2316	0	zh
gt03	S14	JE	J	E	7258	232	2366	0	2366	0	zh
zhyc02	S17	DE	D	E	3015	201	2375	0	2375	0	zh
zhy01	S34	DE	D	E	2715	623	2376	0	2376	0	zh
lj04	S19	JD	J	D	2387	227	2387	0	2387	0	zh
sz01	S07	JD	J	D	2675	303	2405	0	2405	0	zh
xmx01	S09	DD	D	D	2409	466	2409	0	2409	0	zh
xyy03	S04	DE	D	E	5046	73	2462	0	2462	0	zh
wfy03	S26	JE	J	E	4644	566	2540	0	2540	0	zh
lj04	S05	DD	D	D	4462	406	2559	0	2559	0	zh
zhkx04	S35	DE	D	E	3837	611	2577	0	2577	0	zh
lj04	S26	DE	D	E	2879	296	2610	0	2610	0	zh
pangl01	S23	JD	J	D	3085	180	2613	0	2613	0	zh
xmx01	S32	JE	J	E	3351	237	2643	0	2643	0	zh
pangl01	S01	DD	D	D	3753	200	3024	0	3024	0	zh
pangl01	S27	JD	J	D	3204	206	3128	0	3128	0	zh
wjj03	S29	JD	J	D	769	35	35	1	1225	0	zh
zhyl01	S04	JE	J	E	1096	57	57	1	1656	0	zh
sch02	S02	JD	J	D	1329	39	39	1	2197	0	zh
dmy04	S21	JE	J	E	1412	48	48	1	1593	0	zh
dmy04	S04	JD	J	D	1464	64	64	1	1272	0	zh
tsh02	S34	JD	J	D	1644	39	39	1	1526	0	zh
tsh02	S30	DD	D	D	2068	67	67	1	1589	0	zh
sz01	S02	DE	D	E	2121	44	44	1	3307	0	zh
sch02	S19	JE	J	E	2206	24	24	0	24	0	zh
drc03	S10	JE	J	E	5716	43	43	1	1618	0	zh
zhyy04	S12	DD	D	D	9631	38	38	1	1273	0	zh
