# Supplementary material for: Effects of Implicit Prosody and Semantic Bias on the Resolution of Ambiguous Chinese Phrases
Source: Front Psychol. 2019 Jun 4;10:1308. doi: 10.3389/fpsyg.2019.01308 (PMC6558037; doi:10.3389/fpsyg.2019.01308)
Supplement: Supplementary file 2 [file Table_2.XLSX]

## Sheet: SHULIANG - shouci - 移出原始数据用
subject	stim	condition	bias	prosody	TD	FFD	GD	IA_REGRESSION_OUT	IA_REGRESSION_PATH_DURATION	IA_SKIP	IA_LABEL
lhj03	S11	DD	D	D	509	123	225	0	63	0	qy
zhyy04	S07	DE	D	E	526	363	363	0	65	0	qy
sch02	S22	DD	D	D	273	237	237	0	66	1	qy
wff02	S14	DD	D	D	269	224	224	0	66	1	qy
yry01	S01	DD	D	D	247	247	247	0	66	0	qy
sch02	S11	JE	J	E	305	71	71	0	71	0	qy
lpj04	S11	DE	D	E	152	74	74	0	74	1	qy
lhx02	S17	DE	D	E	187	187	187	0	78	0	qy
sch02	S07	JE	J	E	533	494	494	0	82	1	qy
lhj03	S02	JE	J	E	87	87	87	0	87	0	qy
lpj04	S03	DE	D	E	4375	89	89	0	89	0	qy
tsh02	S11	JE	J	E	342	166	166	0	89	1	qy
sch02	S06	DD	D	D	984	459	459	0	90	1	qy
zhy01	S24	JE	J	E	320	320	320	0	90	0	qy
hww01	S07	JD	J	D	649	255	255	0	93	1	qy
wfy03	S32	DE	D	E	93	198	198	0	93	0	qy
sch02	S05	DE	D	E	1217	101	101	0	94	0	qy
tsh02	S18	DD	D	D	94	205	205	0	94	0	qy
mhy02	S06	DD	D	D	95	223	223	0	95	0	qy
jn03	S09	JD	J	D	676	224	224	0	96	0	qy
zhsq04	S08	JD	J	D	96	96	96	0	96	1	qy
lpj04	S35	DE	D	E	1992	361	361	0	97	0	qy
wff02	S06	DD	D	D	98	98	98	0	98	1	qy
sch02	S26	JD	J	D	451	206	206	0	101	1	qy
jn03	S15	DD	D	D	1102	208	208	0	102	0	qy
lx01	S15	JD	J	D	338	112	112	0	102	1	qy
lhj03	S07	DD	D	D	794	200	200	0	103	0	qy
sch02	S29	DE	D	E	401	362	362	0	104	1	qy
hww01	S01	DD	D	D	183	183	183	0	105	1	qy
dmy04	S15	DE	D	E	313	313	313	0	109	0	qy
dmy04	S08	JD	J	D	279	112	112	0	112	0	qy
drc03	S26	JE	J	E	271	233	233	0	112	1	qy
dmy04	S19	DE	D	E	113	252	252	0	113	0	qy
liuzh02	S13	DE	D	E	961	181	181	0	114	0	qy
pangl01	S04	JE	J	E	755	294	727	0	114	1	qy
lpj04	S15	DE	D	E	615	234	234	0	114	0	qy
lhj03	S10	JE	J	E	319	114	114	0	114	0	qy
tsh02	S27	JE	J	E	114	292	292	0	114	0	qy
hyw02	S01	DE	D	E	114	130	130	0	114	0	qy
lhj03	S35	DD	D	D	114	114	114	0	114	1	qy
drc03	S31	DD	D	D	114	114	114	0	114	1	qy
dmy04	S16	DD	D	D	114	66	66	0	114	0	qy
lx01	S14	DE	D	E	1103	226	226	0	115	1	qy
sch02	S17	DE	D	E	681	130	130	0	115	0	qy
hyw02	S19	JE	J	E	303	117	117	0	117	0	qy
wjj03	S31	DD	D	D	558	225	225	0	118	0	qy
zhsq04	S17	JE	J	E	118	118	118	0	118	1	qy
zhyc02	S25	DE	D	E	119	297	297	0	119	0	qy
lpj04	S04	DD	D	D	1249	105	105	0	120	0	qy
pangl01	S16	JE	J	E	120	120	120	0	120	1	qy
lhj03	S20	DE	D	E	801	196	196	0	121	0	qy
zhy01	S31	JD	J	D	781	203	203	0	121	0	qy
lj04	S04	JE	J	E	282	122	122	0	122	0	qy
drc03	S34	JE	J	E	124	167	167	0	124	0	qy
gt03	S18	JE	J	E	1357	217	217	0	125	0	qy
sk04	S12	JD	J	D	389	174	342	0	125	1	qy
wh03	S34	JE	J	E	126	126	126	0	126	1	qy
drc03	S24	DE	D	E	1104	122	122	0	127	0	qy
hww01	S10	DE	D	E	575	206	206	0	127	0	qy
zhy01	S25	DD	D	D	275	127	127	0	127	0	qy
dmy04	S36	JD	J	D	127	154	154	0	127	0	qy
liuzh02	S01	DE	D	E	726	178	178	0	130	0	qy
lx01	S11	JD	J	D	692	349	639	0	130	1	qy
mhy02	S30	DD	D	D	269	269	269	0	130	0	qy
lx01	S05	DD	D	D	2341	416	416	0	131	0	qy
lpj04	S07	DE	D	E	1090	174	174	0	131	0	qy
liuzh02	S22	DD	D	D	653	280	416	0	131	1	qy
zhsq04	S24	JD	J	D	132	197	197	0	132	0	qy
sk04	S04	JD	J	D	132	132	132	0	132	1	qy
lhj03	S27	DD	D	D	592	124	124	0	133	0	qy
lj04	S34	DE	D	E	474	201	201	0	133	0	qy
sch02	S23	JE	J	E	133	133	133	0	133	1	qy
lhj03	S36	DE	D	E	562	140	140	0	134	0	qy
xmx01	S16	JE	J	E	134	473	473	0	134	0	qy
mhy02	S25	DE	D	E	134	462	462	0	134	0	qy
zhsq04	S28	JD	J	D	327	327	327	0	135	0	qy
dmy04	S04	JD	J	D	324	135	135	0	135	0	qy
dmy04	S16	JD	J	D	135	186	186	0	135	0	qy
zhy01	S14	DE	D	E	774	265	265	0	137	0	qy
sk04	S08	DD	D	D	474	444	444	0	137	1	qy
zhsq04	S04	DD	D	D	137	274	274	0	137	0	qy
yry01	S16	JE	J	E	218	218	218	0	138	0	qy
dmy04	S20	JD	J	D	382	275	275	1	139	0	qy
liuzh02	S25	DE	D	E	139	164	164	0	139	0	qy
zzh03	S06	JE	J	E	139	139	139	0	139	1	qy
lpj04	S36	DD	D	D	1091	287	438	0	140	0	qy
lpj04	S20	JD	J	D	969	388	388	0	140	1	qy
pangl01	S32	JE	J	E	831	195	417	0	140	1	qy
zhsq04	S12	DD	D	D	563	181	181	0	140	0	qy
zhyy04	S21	JE	J	E	390	200	345	0	140	1	qy
wxn02	S11	JE	J	E	141	141	141	0	141	1	qy
xzhy02	S30	JD	J	D	142	293	293	0	142	0	qy
zhyl01	S13	DD	D	D	888	280	406	0	143	0	qy
wxn02	S26	JD	J	D	566	154	154	0	143	0	qy
zhsq04	S35	DE	D	E	143	577	577	0	143	0	qy
hww01	S23	JD	J	D	143	334	334	0	143	0	qy
lpj04	S21	JE	J	E	1339	255	255	0	144	1	qy
wxn02	S26	DD	D	D	1201	120	120	0	144	0	qy
zhsq04	S32	DD	D	D	144	213	213	0	144	0	qy
lhx03	S10	JE	J	E	145	126	126	0	145	0	qy
hyw02	S21	DE	D	E	145	103	103	0	145	0	qy
sz01	S18	DE	D	E	316	146	146	0	146	0	qy
pangl01	S31	JD	J	D	736	170	170	0	147	1	qy
xy04	S35	DE	D	E	469	147	147	0	147	0	qy
wxn02	S01	DE	D	E	147	139	139	0	147	0	qy
lpj04	S31	DE	D	E	1597	149	149	0	148	0	qy
sk04	S33	JE	J	E	1241	219	219	0	148	0	qy
hyw02	S03	JE	J	E	148	188	188	0	148	0	qy
lpj04	S32	DD	D	D	1661	243	243	0	149	0	qy
drc03	S01	JD	J	D	358	149	149	0	149	0	qy
zhyl01	S14	DE	D	E	1108	222	222	0	150	0	qy
lpj04	S05	JE	J	E	568	174	174	0	150	0	qy
zhsq04	S32	JD	J	D	524	353	353	0	150	0	qy
wh03	S33	JD	J	D	449	224	224	0	150	1	qy
zhyc02	S10	DD	D	D	293	150	150	0	150	0	qy
zhsq04	S24	DD	D	D	249	167	167	0	150	0	qy
zhy01	S32	JE	J	E	150	150	150	0	150	0	qy
wxn02	S23	JE	J	E	511	73	73	0	151	0	qy
lhx03	S05	JD	J	D	366	151	151	0	151	0	qy
pangl01	S28	JE	J	E	325	325	325	0	151	0	qy
zhsq04	S07	DE	D	E	151	151	151	0	151	0	qy
xyy03	S10	JE	J	E	747	203	203	0	152	0	qy
hww01	S11	JD	J	D	362	249	317	0	152	1	qy
gt03	S05	JD	J	D	317	259	259	0	152	1	qy
xzhy02	S06	DD	D	D	152	152	152	0	152	0	qy
lpj04	S08	DD	D	D	152	152	152	0	152	0	qy
sz01	S29	DD	D	D	152	152	152	0	152	0	qy
xy04	S09	JE	J	E	1029	135	135	0	153	0	qy
dmy04	S33	JE	J	E	412	153	153	0	153	0	qy
hyw02	S06	DD	D	D	153	153	153	0	153	0	qy
mhy02	S34	DD	D	D	153	153	153	0	153	0	qy
zhkx04	S05	JE	J	E	153	153	153	0	153	1	qy
wh03	S26	JE	J	E	153	153	153	0	153	1	qy
lpj04	S33	JE	J	E	1666	167	167	0	154	0	qy
yry01	S20	JE	J	E	824	232	232	0	154	0	qy
lhj03	S15	DD	D	D	570	495	495	0	154	1	qy
zhsq04	S31	DE	D	E	495	154	154	0	154	0	qy
dmy04	S31	DE	D	E	358	163	163	0	154	0	qy
drc03	S33	JD	J	D	348	292	292	0	154	1	qy
zhyl01	S28	JE	J	E	252	252	252	0	154	0	qy
zhy01	S16	JE	J	E	154	154	154	0	154	0	qy
xy04	S16	JD	J	D	942	113	113	0	155	0	qy
sk04	S24	DD	D	D	936	140	140	0	155	0	qy
sk04	S07	DE	D	E	480	209	209	0	155	0	qy
zhyl01	S32	JE	J	E	447	397	397	0	155	1	qy
zhsq04	S13	JE	J	E	155	155	155	0	155	0	qy
sk04	S36	DD	D	D	155	155	155	0	155	0	qy
zhsq04	S03	DE	D	E	155	155	155	0	155	0	qy
sk04	S09	JE	J	E	1354	211	211	0	156	0	qy
wl04	S01	JE	J	E	859	160	160	0	156	1	qy
zhyl01	S10	DE	D	E	497	178	178	0	156	0	qy
xy04	S28	DD	D	D	360	156	156	0	156	0	qy
lhx03	S17	JD	J	D	421	187	187	0	157	0	qy
xy04	S27	DE	D	E	346	157	157	0	157	0	qy
dmy04	S05	JE	J	E	157	157	157	0	157	0	qy
zhsq04	S11	DE	D	E	157	157	157	0	157	0	qy
zhsq04	S25	JE	J	E	157	157	157	0	157	1	qy
wjj03	S26	JE	J	E	594	229	229	0	158	0	qy
dmy04	S32	JD	J	D	299	170	170	0	158	0	qy
zhsq04	S21	JE	J	E	258	158	158	0	158	0	qy
zhsq04	S16	JD	J	D	158	158	158	0	158	0	qy
hww01	S30	DE	D	E	501	217	217	0	159	0	qy
zhyl01	S20	JE	J	E	159	159	159	0	159	0	qy
sk04	S16	JD	J	D	159	159	159	0	159	0	qy
drc03	S11	DD	D	D	856	286	286	0	160	0	qy
wxn02	S03	JE	J	E	493	123	216	0	160	0	qy
drc03	S15	DD	D	D	423	176	176	0	160	0	qy
wxn02	S07	JE	J	E	213	160	160	0	160	0	qy
mhy02	S06	JD	J	D	160	160	160	0	160	0	qy
xy04	S36	JD	J	D	433	206	206	0	161	0	qy
wjj03	S34	JE	J	E	161	161	161	0	161	0	qy
zhkx04	S32	JD	J	D	161	161	161	0	161	0	qy
drc03	S14	JE	J	E	1105	216	216	0	162	0	qy
xy04	S23	DE	D	E	658	311	311	0	162	0	qy
zhyy04	S13	JE	J	E	162	162	162	0	162	0	qy
zhy01	S20	JE	J	E	162	162	162	0	162	0	qy
zhy01	S23	JD	J	D	360	360	360	0	163	0	qy
hyw02	S27	JE	J	E	339	163	163	0	163	0	qy
lhx03	S12	DE	D	E	314	163	163	0	163	0	qy
pangl01	S36	JE	J	E	163	163	163	0	163	0	qy
xy04	S36	DD	D	D	1651	379	379	0	164	0	qy
wjj03	S17	JD	J	D	601	320	320	0	164	0	qy
xyy03	S34	JE	J	E	508	171	171	0	164	0	qy
lx01	S13	DD	D	D	487	219	219	0	164	0	qy
zhyl01	S30	DE	D	E	164	164	164	0	164	0	qy
lx01	S36	JE	J	E	1142	144	144	0	165	0	qy
yry01	S34	DE	D	E	460	247	247	0	165	0	qy
zhy01	S29	DD	D	D	313	161	161	0	165	0	qy
wjj03	S25	JD	J	D	260	165	165	0	165	0	qy
wl04	S05	JE	J	E	165	165	165	0	165	0	qy
hyw02	S10	JD	J	D	165	165	165	0	165	0	qy
hyw02	S18	DD	D	D	165	165	165	0	165	0	qy
lqy04	S27	DE	D	E	165	165	165	0	165	0	qy
zhyy04	S05	JE	J	E	285	241	241	0	166	1	qy
lhj03	S06	JE	J	E	166	166	166	0	166	1	qy
xy04	S01	JE	J	E	810	123	299	0	167	1	qy
sk04	S16	DD	D	D	733	343	343	0	167	0	qy
lpj04	S08	JD	J	D	715	238	238	0	167	0	qy
drc03	S04	DE	D	E	469	265	265	0	167	0	qy
wjx04	S27	DE	D	E	454	454	454	0	167	0	qy
zhyl01	S22	DE	D	E	338	102	102	0	167	0	qy
hyw02	S09	DE	D	E	249	92	92	0	167	0	qy
mhy02	S07	JE	J	E	167	167	167	0	167	0	qy
yry01	S32	JE	J	E	167	167	167	0	167	0	qy
zhyl01	S27	JD	J	D	167	167	167	0	167	0	qy
wxn02	S18	DD	D	D	167	167	167	0	167	0	qy
xy04	S24	DD	D	D	3568	168	168	0	168	0	qy
drc03	S19	DD	D	D	1335	442	646	0	168	1	qy
xy04	S19	DE	D	E	1306	191	191	0	168	0	qy
lqy04	S12	DD	D	D	591	198	198	0	168	1	qy
pangl01	S09	DD	D	D	444	250	250	0	168	1	qy
pangl01	S13	DD	D	D	413	212	212	0	168	0	qy
zhyl01	S26	DE	D	E	319	168	168	0	168	0	qy
lhj03	S30	JE	J	E	168	168	168	0	168	0	qy
zhyy04	S23	DE	D	E	168	168	168	0	168	0	qy
zhy01	S35	JD	J	D	1509	353	1258	0	169	0	qy
wjx04	S17	JE	J	E	876	184	616	0	169	0	qy
sz01	S20	JE	J	E	802	199	199	0	169	0	qy
wjx04	S36	JD	J	D	624	127	127	0	169	0	qy
xmx01	S22	DE	D	E	169	169	169	0	169	0	qy
zhkx04	S16	JD	J	D	2580	178	416	0	170	0	qy
drc03	S13	JD	J	D	399	170	170	0	170	0	qy
zhsq04	S27	DE	D	E	376	170	170	0	170	0	qy
tsh02	S01	DE	D	E	373	179	179	0	170	0	qy
tsh02	S10	DD	D	D	299	158	158	0	170	0	qy
wl04	S17	JE	J	E	170	170	170	0	170	0	qy
lhx03	S26	JE	J	E	170	170	170	0	170	0	qy
wl04	S32	DD	D	D	170	170	170	0	170	0	qy
zhkx04	S15	DE	D	E	170	170	170	0	170	0	qy
xy04	S32	DD	D	D	1917	343	539	0	171	0	qy
zhyy04	S24	DD	D	D	510	210	210	0	171	0	qy
lx01	S19	JD	J	D	472	274	443	0	171	0	qy
lhj03	S32	DE	D	E	351	182	182	0	171	0	qy
xyy03	S06	JE	J	E	171	171	171	0	171	0	qy
wjj03	S16	DE	D	E	516	294	294	0	172	0	qy
hww01	S32	JE	J	E	224	157	157	0	172	1	qy
hyw02	S26	JD	J	D	172	172	172	0	172	0	qy
wxn02	S29	DE	D	E	172	172	172	0	172	0	qy
zhyy04	S09	JE	J	E	412	168	168	0	173	0	qy
mhy02	S10	DD	D	D	405	243	405	0	173	0	qy
lhj03	S29	JD	J	D	173	173	173	0	173	0	qy
zhyc02	S29	DE	D	E	173	173	173	0	173	0	qy
xy04	S33	JE	J	E	4319	174	174	0	174	0	qy
drc03	S20	DE	D	E	1027	183	183	0	174	1	qy
lx01	S24	JE	J	E	629	250	250	0	174	0	qy
mhy02	S14	DD	D	D	531	82	82	0	174	0	qy
sk04	S08	JD	J	D	314	174	174	0	174	0	qy
sk04	S28	DD	D	D	808	293	293	0	175	0	qy
gt03	S12	DE	D	E	806	211	211	0	175	0	qy
liuzh02	S18	JD	J	D	776	45	45	0	175	0	qy
lx01	S16	JE	J	E	459	360	360	0	175	1	qy
wjx04	S16	JD	J	D	446	155	155	0	175	0	qy
hww01	S16	JE	J	E	437	437	437	0	175	0	qy
dmy04	S17	JE	J	E	175	175	175	0	175	0	qy
xmx01	S36	JE	J	E	175	175	175	0	175	0	qy
dmy04	S36	DD	D	D	175	175	175	0	175	0	qy
drc03	S12	DE	D	E	295	176	176	0	176	0	qy
wfy03	S18	JE	J	E	176	176	176	0	176	0	qy
sk04	S29	JE	J	E	638	278	278	0	177	0	qy
zhy01	S28	JE	J	E	177	177	177	0	177	0	qy
wff02	S05	DE	D	E	177	177	177	0	177	0	qy
sch02	S02	JD	J	D	177	177	177	0	177	1	qy
sz01	S14	DE	D	E	739	77	211	0	178	0	qy
jn03	S11	DD	D	D	684	128	128	0	178	0	qy
drc03	S17	JD	J	D	607	114	114	0	178	0	qy
zhyl01	S03	JD	J	D	514	191	191	0	178	0	qy
wxn02	S06	JD	J	D	498	159	159	0	178	0	qy
zhsq04	S16	DD	D	D	434	242	242	0	178	0	qy
lqy04	S21	JE	J	E	237	237	237	0	178	0	qy
wjj03	S30	JE	J	E	178	178	178	0	178	0	qy
wh03	S04	DE	D	E	571	349	349	0	179	0	qy
wxn02	S35	JE	J	E	374	346	346	0	179	0	qy
hww01	S26	DE	D	E	179	179	179	0	179	1	qy
lqy04	S28	DD	D	D	179	23	179	0	179	0	qy
lpj04	S16	DD	D	D	895	325	325	0	180	0	qy
drc03	S18	JE	J	E	502	180	180	0	180	0	qy
dmy04	S25	JE	J	E	346	180	180	0	180	0	qy
drc03	S02	JE	J	E	180	180	180	0	180	0	qy
wff02	S17	DE	D	E	180	180	180	0	180	0	qy
sz01	S04	JE	J	E	851	143	143	0	181	0	qy
wjx04	S20	DD	D	D	771	152	152	0	181	1	qy
zzh03	S31	DD	D	D	663	157	386	0	181	0	qy
lj04	S08	JE	J	E	431	206	206	0	181	0	qy
hyw02	S22	DD	D	D	425	191	191	0	181	0	qy
lx01	S25	DD	D	D	332	270	270	0	181	1	qy
xzhy02	S34	JD	J	D	181	181	181	0	181	0	qy
yry01	S18	DE	D	E	181	181	181	0	181	0	qy
wh03	S36	DE	D	E	181	181	181	0	181	1	qy
drc03	S32	DE	D	E	1312	156	156	0	182	0	qy
jn03	S30	JE	J	E	643	187	187	0	182	0	qy
drc03	S36	DE	D	E	504	238	238	0	182	0	qy
yry01	S09	DD	D	D	371	371	371	0	182	0	qy
wh03	S22	JE	J	E	351	70	70	0	182	0	qy
lhx02	S10	JD	J	D	182	182	182	0	182	0	qy
xyy03	S36	DE	D	E	182	182	182	0	182	1	qy
wh03	S11	DD	D	D	843	154	432	0	183	0	qy
lhx03	S04	DE	D	E	786	146	146	0	183	0	qy
lhx02	S27	JE	J	E	662	213	213	0	183	0	qy
xyy03	S35	DD	D	D	295	130	130	0	183	0	qy
wjj03	S04	DE	D	E	268	183	183	0	183	0	qy
wxn02	S10	JD	J	D	183	105	105	0	183	0	qy
drc03	S08	DE	D	E	890	215	708	0	184	1	qy
zhkx04	S04	DD	D	D	737	39	39	0	184	0	qy
lx01	S01	DD	D	D	627	217	413	0	184	0	qy
xy04	S21	JE	J	E	2462	120	120	0	185	0	qy
xyy03	S17	JD	J	D	341	188	188	0	185	0	qy
wfy03	S05	JD	J	D	185	185	185	0	185	0	qy
mhy02	S34	JD	J	D	185	185	185	0	185	0	qy
wl04	S27	DE	D	E	851	184	326	0	186	0	qy
yry01	S14	DE	D	E	407	407	407	0	186	0	qy
drc03	S27	DD	D	D	318	261	261	0	186	1	qy
drc03	S05	JD	J	D	655	112	112	0	187	0	qy
sk04	S03	DE	D	E	652	181	181	0	187	0	qy
zhkx04	S19	DE	D	E	540	190	190	0	187	0	qy
wl04	S35	DE	D	E	527	145	145	0	187	0	qy
wxn02	S14	DD	D	D	469	148	283	0	187	0	qy
lx01	S20	JE	J	E	438	96	321	0	187	1	qy
wfy03	S23	DD	D	D	422	180	422	0	187	0	qy
lqy04	S23	DE	D	E	226	187	187	0	187	0	qy
xmx01	S24	JE	J	E	187	187	187	0	187	0	qy
xy04	S31	DE	D	E	2054	143	204	0	188	0	qy
lpj04	S19	DE	D	E	831	166	166	0	188	0	qy
wxn02	S30	JD	J	D	563	217	217	0	188	0	qy
lpj04	S04	JD	J	D	341	72	72	0	188	0	qy
sz01	S23	JD	J	D	244	244	244	0	188	0	qy
sch02	S01	DE	D	E	188	188	188	0	188	0	qy
zhyc02	S01	DE	D	E	849	61	61	0	189	0	qy
xyy03	S30	JE	J	E	584	274	274	0	189	0	qy
zzh03	S04	DE	D	E	398	191	191	0	189	0	qy
pangl01	S10	DE	D	E	345	189	189	0	189	0	qy
zhsq04	S01	JE	J	E	189	189	189	0	189	0	qy
yry01	S04	JE	J	E	189	189	189	0	189	0	qy
zhyc02	S23	JE	J	E	189	189	189	0	189	0	qy
xy04	S25	JE	J	E	189	189	189	0	189	0	qy
lx01	S31	JD	J	D	1489	297	657	0	190	0	qy
lx01	S12	JE	J	E	994	284	284	0	190	1	qy
hww01	S29	DD	D	D	637	177	177	0	190	0	qy
hyw02	S14	DD	D	D	611	389	553	0	190	0	qy
wjj03	S18	JE	J	E	541	154	154	0	190	0	qy
wh03	S27	DD	D	D	443	227	443	0	190	0	qy
zhsq04	S12	JD	J	D	392	174	174	0	190	0	qy
xzhy02	S34	DD	D	D	190	190	190	0	190	0	qy
liuzh02	S18	DD	D	D	2086	162	162	0	191	0	qy
wl04	S08	DD	D	D	1347	326	326	0	191	0	qy
sch02	S19	JE	J	E	516	248	248	0	191	1	qy
tsh02	S06	JD	J	D	425	254	254	0	191	0	qy
wxn02	S14	JD	J	D	398	254	254	0	191	0	qy
gt03	S23	DD	D	D	392	190	190	0	191	0	qy
wh03	S20	DE	D	E	658	244	244	0	192	0	qy
zhyl01	S12	JE	J	E	512	208	208	0	192	0	qy
yry01	S03	JD	J	D	300	192	192	0	192	0	qy
lhj03	S09	JD	J	D	192	192	192	0	192	0	qy
lpj04	S28	JD	J	D	1854	210	210	0	193	0	qy
gt03	S09	JD	J	D	951	290	290	0	193	0	qy
sz01	S16	JE	J	E	700	205	205	0	193	0	qy
sz01	S02	DE	D	E	598	164	164	0	193	0	qy
zhkx04	S13	JE	J	E	355	193	193	0	193	0	qy
wxn02	S02	JD	J	D	193	193	193	0	193	0	qy
zhsq04	S19	DE	D	E	710	125	125	0	194	0	qy
zzh03	S23	DD	D	D	479	384	384	0	194	0	qy
jn03	S34	JE	J	E	194	194	194	0	194	0	qy
ych01	S25	DD	D	D	194	194	194	0	194	0	qy
xzhy02	S25	DE	D	E	194	194	194	0	194	0	qy
sk04	S12	DD	D	D	732	219	219	0	195	0	qy
lhx02	S31	JE	J	E	403	173	173	0	195	0	qy
hww01	S28	JE	J	E	195	103	103	0	195	1	qy
wxn02	S05	DE	D	E	195	98	98	0	195	1	qy
dmy04	S03	DE	D	E	822	159	258	0	196	0	qy
zzh03	S26	JE	J	E	777	239	239	0	196	0	qy
wh03	S12	DE	D	E	772	231	231	0	196	0	qy
hww01	S13	DD	D	D	628	314	314	0	196	1	qy
sch02	S13	DE	D	E	562	188	188	0	196	0	qy
sk04	S13	JE	J	E	395	196	196	0	196	0	qy
wh03	S17	JD	J	D	196	196	196	0	196	0	qy
wjj03	S32	DE	D	E	1294	584	584	0	197	0	qy
wxn02	S25	DE	D	E	693	167	167	0	197	0	qy
tsh02	S31	JE	J	E	431	137	137	0	197	0	qy
lj04	S09	DD	D	D	407	259	259	0	197	0	qy
lx01	S18	DE	D	E	360	197	197	0	197	0	qy
mhy02	S29	DE	D	E	317	197	197	0	197	0	qy
sch02	S25	DE	D	E	197	197	197	0	197	0	qy
zhyl01	S19	JD	J	D	635	251	329	0	198	0	qy
wh03	S18	JE	J	E	599	92	92	0	198	0	qy
sz01	S31	JD	J	D	521	65	65	0	198	0	qy
lqy04	S04	JD	J	D	198	198	198	0	198	0	qy
lhj03	S24	DE	D	E	198	82	114	0	198	1	qy
zhyc02	S10	JD	J	D	849	254	254	0	199	0	qy
lqy04	S32	DD	D	D	824	341	487	0	199	0	qy
wfy03	S24	DE	D	E	765	275	636	0	199	0	qy
ych01	S09	DD	D	D	199	199	199	0	199	0	qy
lpj04	S12	DD	D	D	975	317	317	0	200	0	qy
mhy02	S15	JE	J	E	399	200	200	0	200	0	qy
sz01	S25	DD	D	D	388	125	125	0	200	0	qy
dmy04	S04	DD	D	D	315	81	200	0	200	0	qy
mhy02	S11	JE	J	E	200	200	200	0	200	0	qy
zhyc02	S13	DE	D	E	200	200	200	0	200	0	qy
xy04	S28	JD	J	D	771	183	183	0	201	0	qy
zhy01	S22	DE	D	E	476	194	194	0	201	0	qy
mhy02	S22	DD	D	D	201	201	201	0	201	0	qy
zhkx04	S01	JE	J	E	201	120	120	0	201	1	qy
xmx01	S35	JD	J	D	201	118	118	0	201	1	qy
wh03	S23	DD	D	D	940	232	232	0	202	0	qy
wxn02	S30	DD	D	D	797	219	219	0	202	0	qy
zhy01	S06	DE	D	E	713	204	204	0	202	0	qy
wff02	S21	DE	D	E	605	178	178	0	202	0	qy
gt03	S22	JE	J	E	587	57	104	0	202	0	qy
wfy03	S26	JE	J	E	551	224	224	0	202	0	qy
jn03	S08	DE	D	E	490	220	220	0	202	0	qy
wl04	S11	DE	D	E	453	242	242	0	202	0	qy
ych01	S31	JD	J	D	202	202	202	0	202	0	qy
zhsq04	S36	JD	J	D	202	126	126	0	202	1	qy
lhx03	S13	JD	J	D	764	196	196	0	203	0	qy
yry01	S33	DD	D	D	376	207	376	0	203	0	qy
wjj03	S02	JE	J	E	203	203	203	0	203	0	qy
zhyl01	S09	DD	D	D	728	162	162	0	204	1	qy
wjj03	S35	DD	D	D	718	205	205	0	204	0	qy
sk04	S28	JD	J	D	391	191	191	0	204	0	qy
yry01	S24	JE	J	E	204	204	204	0	204	0	qy
jn03	S13	JD	J	D	204	204	204	0	204	0	qy
yry01	S17	DD	D	D	204	204	204	0	204	0	qy
lx01	S06	DE	D	E	735	212	212	0	205	1	qy
zhyc02	S17	DE	D	E	604	123	123	0	205	0	qy
wff02	S23	JE	J	E	205	205	205	0	205	0	qy
zhyc02	S27	JE	J	E	205	205	205	0	205	0	qy
lx01	S28	JE	J	E	205	205	205	0	205	0	qy
ych01	S17	DD	D	D	205	205	205	0	205	0	qy
lpj04	S25	JE	J	E	205	132	132	0	205	1	qy
lx01	S34	DE	D	E	205	126	126	0	205	1	qy
xyy03	S26	JE	J	E	908	199	199	0	206	0	qy
lhx02	S06	JD	J	D	580	335	335	0	206	0	qy
tsh02	S19	JE	J	E	397	189	189	0	206	0	qy
zhyc02	S11	JE	J	E	277	206	206	0	206	0	qy
lhx03	S36	DE	D	E	277	206	206	0	206	0	qy
hyw02	S15	JE	J	E	206	206	206	0	206	0	qy
lj04	S07	JD	J	D	206	206	206	0	206	0	qy
wff02	S25	DE	D	E	206	206	206	0	206	0	qy
xmx01	S07	JD	J	D	207	207	207	0	207	0	qy
wff02	S02	DD	D	D	207	133	133	0	207	1	qy
drc03	S03	DD	D	D	2008	237	237	0	208	0	qy
gt03	S14	JE	J	E	735	327	327	0	208	0	qy
sk04	S35	DE	D	E	514	276	276	0	208	0	qy
xyy03	S04	DE	D	E	458	175	175	0	208	0	qy
zhy01	S26	DE	D	E	391	204	204	0	208	0	qy
dmy04	S27	DE	D	E	299	139	139	0	208	0	qy
wfy03	S35	DD	D	D	208	208	208	0	208	0	qy
pangl01	S01	DD	D	D	537	537	537	0	209	0	qy
wfy03	S08	DE	D	E	484	164	164	0	209	0	qy
lqy04	S33	JE	J	E	411	173	173	0	209	0	qy
wl04	S32	JD	J	D	410	367	367	0	209	1	qy
xmx01	S08	JE	J	E	209	209	209	0	209	0	qy
wfy03	S21	JD	J	D	209	209	209	0	209	0	qy
ych01	S06	DE	D	E	209	209	209	0	209	0	qy
zhyy04	S33	JE	J	E	1865	271	271	0	210	0	qy
wh03	S35	DD	D	D	1033	202	347	0	210	1	qy
hyw02	S34	DD	D	D	511	151	151	0	210	0	qy
wxn02	S22	JD	J	D	210	134	134	0	210	1	qy
wxn02	S34	DD	D	D	210	133	133	0	210	1	qy
wxn02	S15	JE	J	E	1423	269	269	0	211	0	qy
zhyc02	S15	JE	J	E	917	222	490	0	211	0	qy
wh03	S25	JD	J	D	751	270	270	0	211	0	qy
mhy02	S33	DE	D	E	511	184	184	0	211	0	qy
xzhy02	S29	DE	D	E	438	217	217	0	211	0	qy
mhy02	S18	JD	J	D	211	211	211	0	211	0	qy
zhsq04	S28	DD	D	D	211	211	211	0	211	0	qy
wl04	S28	DD	D	D	1068	291	291	0	212	0	qy
lx01	S32	JE	J	E	761	195	195	0	212	1	qy
lhx03	S14	JE	J	E	660	96	96	0	212	0	qy
tsh02	S22	JD	J	D	574	127	127	0	212	0	qy
xmx01	S09	DD	D	D	416	98	218	0	212	0	qy
pangl01	S06	DE	D	E	373	212	212	0	212	0	qy
liuzh02	S10	JD	J	D	1408	638	638	0	213	0	qy
zhyc02	S02	DD	D	D	845	156	156	0	213	0	qy
liuzh02	S11	JE	J	E	677	246	246	0	213	0	qy
lj04	S16	JE	J	E	493	173	173	0	213	1	qy
lpj04	S36	JD	J	D	313	253	253	0	213	1	qy
liuzh02	S29	DE	D	E	650	190	190	0	214	1	qy
dmy04	S20	DD	D	D	466	254	254	0	214	0	qy
wjj03	S01	JD	J	D	214	214	214	0	214	0	qy
wl04	S03	DE	D	E	2708	250	250	0	215	0	qy
lx01	S29	DD	D	D	897	263	406	0	215	0	qy
zhyc02	S31	JE	J	E	215	215	215	0	215	0	qy
yry01	S06	DE	D	E	215	215	215	0	215	0	qy
lhj03	S03	DD	D	D	1145	260	260	0	216	0	qy
zzh03	S27	DD	D	D	680	248	248	0	216	0	qy
lhj03	S34	JE	J	E	656	226	226	0	216	0	qy
wff02	S18	JD	J	D	543	225	225	0	216	0	qy
zhy01	S01	DD	D	D	495	191	191	0	216	0	qy
wjx04	S08	DD	D	D	216	216	216	0	216	0	qy
lpj04	S09	JE	J	E	1424	238	238	0	217	1	qy
zhyc02	S30	DD	D	D	565	260	372	0	217	0	qy
sz01	S03	JD	J	D	501	122	288	0	217	0	qy
zhyc02	S21	DE	D	E	443	233	443	0	217	0	qy
sch02	S34	JD	J	D	301	218	218	0	218	0	qy
mhy02	S31	JE	J	E	218	218	218	0	218	0	qy
xzhy02	S17	DE	D	E	218	218	218	0	218	0	qy
xy04	S13	JE	J	E	218	141	141	0	218	1	qy
wl04	S29	JE	J	E	218	138	138	0	218	0	qy
lpj04	S01	JE	J	E	819	175	175	0	219	1	qy
zzh03	S21	JD	J	D	772	254	254	0	219	0	qy
drc03	S25	JD	J	D	488	202	202	0	219	0	qy
lhx03	S15	DD	D	D	343	219	219	0	219	0	qy
zzh03	S35	DD	D	D	342	280	280	0	219	1	qy
yry01	S23	JD	J	D	261	261	261	0	219	0	qy
sch02	S30	JD	J	D	682	197	197	0	220	0	qy
lhx02	S22	DD	D	D	651	208	208	0	220	0	qy
zhyy04	S15	DE	D	E	492	160	160	0	220	0	qy
zzh03	S02	JE	J	E	361	164	164	0	220	0	qy
lhj03	S26	JE	J	E	220	74	74	0	220	1	qy
wl04	S12	JD	J	D	929	193	193	0	221	0	qy
wfy03	S27	DD	D	D	519	145	332	0	221	0	qy
sz01	S21	DD	D	D	501	280	280	0	221	1	qy
lqy04	S25	JE	J	E	221	221	221	0	221	0	qy
sz01	S15	JD	J	D	221	221	221	0	221	0	qy
xmx01	S34	DE	D	E	221	153	153	0	221	1	qy
zhyc02	S33	DE	D	E	1145	248	462	0	222	0	qy
sch02	S03	JE	J	E	222	222	222	0	222	0	qy
wxn02	S13	DE	D	E	386	211	211	0	223	0	qy
mhy02	S03	JE	J	E	223	223	223	0	223	0	qy
zhy01	S07	JD	J	D	223	223	223	0	223	0	qy
wjx04	S28	DD	D	D	223	223	223	0	223	0	qy
sch02	S34	DD	D	D	223	223	223	0	223	0	qy
wjj03	S36	DE	D	E	223	223	223	0	223	0	qy
sz01	S10	DE	D	E	223	153	153	0	223	1	qy
zzh03	S11	DD	D	D	813	220	423	0	224	0	qy
zhyc02	S18	DD	D	D	795	417	591	0	224	0	qy
jn03	S27	DD	D	D	687	138	486	0	224	0	qy
zhy01	S30	DE	D	E	552	285	285	0	224	0	qy
xzhy02	S19	JE	J	E	224	224	224	0	224	0	qy
wff02	S31	JE	J	E	224	224	224	0	224	0	qy
mhy02	S09	DE	D	E	224	224	224	0	224	0	qy
lj04	S10	DE	D	E	224	129	172	0	224	0	qy
wjj03	S20	DE	D	E	561	196	196	0	225	0	qy
zzh03	S15	DD	D	D	548	130	281	0	225	0	qy
lhj03	S19	DD	D	D	511	192	192	0	225	0	qy
zhyc02	S14	JD	J	D	403	195	195	0	225	0	qy
xzhy02	S01	DE	D	E	225	225	225	0	225	0	qy
wjx04	S32	JD	J	D	1052	131	131	0	226	0	qy
jn03	S18	JE	J	E	669	423	423	0	226	0	qy
wff02	S11	JE	J	E	457	208	208	0	226	0	qy
wh03	S09	JD	J	D	431	161	161	0	226	0	qy
mhy02	S13	DE	D	E	451	101	101	0	227	0	qy
lj04	S29	DD	D	D	347	228	228	0	228	0	qy
xzhy02	S15	JE	J	E	228	228	228	0	228	0	qy
hyw02	S14	JD	J	D	229	229	229	0	229	0	qy
xmx01	S02	DE	D	E	229	229	229	0	229	0	qy
wfy03	S06	JE	J	E	169	169	169	1	229	0	qy
wjx04	S09	JE	J	E	2113	262	262	0	231	0	qy
liuzh02	S10	DD	D	D	789	163	163	0	231	0	qy
mhy02	S23	JE	J	E	365	231	231	0	231	0	qy
wjj03	S07	DD	D	D	337	231	231	0	231	0	qy
wl04	S36	DD	D	D	266	231	231	0	231	0	qy
wjx04	S20	JD	J	D	231	231	231	0	231	0	qy
mhy02	S01	DE	D	E	231	231	231	0	231	0	qy
gt03	S11	DD	D	D	981	244	244	0	232	0	qy
lx01	S21	DD	D	D	847	70	70	0	232	1	qy
drc03	S23	DD	D	D	604	203	241	0	232	0	qy
xyy03	S20	DE	D	E	431	181	181	0	232	0	qy
hyw02	S22	JD	J	D	232	232	232	0	232	0	qy
drc03	S07	DD	D	D	232	232	232	0	232	0	qy
mhy02	S21	DE	D	E	232	232	232	0	232	0	qy
xmx01	S32	JE	J	E	233	233	233	0	233	0	qy
zhyy04	S20	DD	D	D	233	177	177	0	233	1	qy
xy04	S03	DE	D	E	1148	94	94	0	234	0	qy
lhj03	S05	JD	J	D	684	249	517	0	234	0	qy
jn03	S24	DE	D	E	620	277	277	0	234	0	qy
drc03	S16	DE	D	E	378	139	332	0	234	1	qy
wff02	S34	DD	D	D	234	234	234	0	234	0	qy
yry01	S25	DD	D	D	234	151	151	0	234	0	qy
lx01	S04	JE	J	E	1548	397	861	0	235	0	qy
xzhy02	S10	DD	D	D	492	213	213	0	235	0	qy
wl04	S25	JE	J	E	484	235	235	0	235	0	qy
sk04	S04	DD	D	D	378	325	325	0	235	1	qy
xmx01	S01	DD	D	D	235	235	235	0	235	0	qy
liuzh02	S06	DD	D	D	2021	191	191	0	237	0	qy
hww01	S34	DE	D	E	587	168	168	0	237	0	qy
ych01	S01	DD	D	D	536	203	203	0	237	0	qy
gt03	S15	DD	D	D	525	187	187	0	237	0	qy
zhyc02	S06	DD	D	D	237	237	237	0	237	0	qy
hyw02	S30	DD	D	D	237	179	179	0	237	1	qy
hyw02	S26	DD	D	D	237	178	178	0	237	0	qy
zhyc02	S05	DE	D	E	1414	141	141	0	238	0	qy
zhkx04	S36	DD	D	D	950	149	149	0	238	0	qy
zhyy04	S08	DD	D	D	732	300	300	0	238	0	qy
wjj03	S27	DD	D	D	643	187	187	0	238	0	qy
jn03	S23	DD	D	D	563	384	563	0	238	0	qy
sk04	S17	JE	J	E	507	466	466	0	238	1	qy
wjj03	S29	JD	J	D	504	285	285	0	238	0	qy
lpj04	S16	JD	J	D	238	181	181	0	238	1	qy
zhy01	S17	DD	D	D	1518	148	148	0	239	0	qy
lhx02	S06	DD	D	D	793	224	224	0	239	0	qy
ych01	S32	JE	J	E	239	239	239	0	239	0	qy
hyw02	S33	DE	D	E	239	182	182	0	239	1	qy
zhyy04	S12	DD	D	D	2213	322	322	0	240	1	qy
lhx02	S18	DD	D	D	557	280	280	0	240	0	qy
tsh02	S30	JD	J	D	342	89	89	0	240	0	qy
sch02	S35	JE	J	E	251	251	251	1	240	0	qy
xyy03	S08	DE	D	E	723	184	184	0	241	0	qy
lhx03	S28	DE	D	E	617	319	613	0	241	0	qy
xmx01	S13	DD	D	D	241	143	241	0	241	0	qy
drc03	S21	JD	J	D	241	183	183	0	241	1	qy
dmy04	S08	DD	D	D	241	155	155	0	241	0	qy
xzhy02	S33	DE	D	E	574	312	312	0	242	0	qy
dmy04	S13	JE	J	E	539	335	335	0	242	0	qy
xmx01	S15	JD	J	D	510	211	211	0	242	0	qy
lhx03	S23	DD	D	D	485	131	268	0	242	0	qy
xmx01	S23	JD	J	D	454	320	320	0	242	0	qy
tsh02	S15	JE	J	E	434	175	175	0	242	0	qy
ych01	S04	JE	J	E	242	242	242	0	242	0	qy
zhkx04	S29	JE	J	E	242	242	242	0	242	0	qy
zhy01	S12	JE	J	E	1698	239	498	0	243	0	qy
zzh03	S16	DE	D	E	776	270	270	0	243	0	qy
hww01	S35	JD	J	D	549	100	228	0	243	0	qy
wfy03	S13	JD	J	D	459	167	167	0	243	0	qy
xyy03	S13	JD	J	D	361	220	220	0	243	0	qy
zhkx04	S33	JE	J	E	243	243	243	0	243	0	qy
wff02	S10	JD	J	D	243	78	78	0	243	1	qy
xyy03	S07	DD	D	D	1035	46	46	0	244	0	qy
jn03	S05	JD	J	D	356	190	190	0	244	0	qy
ych01	S21	DD	D	D	244	244	244	0	244	0	qy
xzhy02	S26	JD	J	D	244	244	244	0	244	0	qy
zzh03	S36	DE	D	E	244	244	244	0	244	0	qy
xmx01	S27	JD	J	D	244	188	188	0	244	0	qy
zhyl01	S29	DD	D	D	114	254	254	1	244	0	qy
lpj04	S29	JE	J	E	1051	171	171	0	245	0	qy
xzhy02	S03	JE	J	E	245	245	245	0	245	0	qy
xzhy02	S30	DD	D	D	245	245	245	0	245	0	qy
lx01	S09	DD	D	D	245	195	195	0	245	1	qy
lhx02	S09	DE	D	E	2941	246	246	0	246	0	qy
zhyc02	S18	JD	J	D	1028	360	360	0	246	0	qy
zhyl01	S06	DE	D	E	689	179	480	0	246	0	qy
lhj03	S01	JD	J	D	682	165	413	0	246	0	qy
wh03	S10	JE	J	E	625	198	198	0	246	0	qy
wff02	S15	JE	J	E	460	262	417	0	246	1	qy
xzhy02	S31	JE	J	E	246	246	246	0	246	0	qy
yry01	S31	JD	J	D	246	246	246	0	246	0	qy
wjx04	S12	DD	D	D	1293	283	283	0	247	0	qy
xy04	S05	JE	J	E	765	121	121	1	247	0	qy
hww01	S12	JE	J	E	688	248	248	0	247	0	qy
xyy03	S11	DD	D	D	462	175	175	0	247	0	qy
lqy04	S07	DE	D	E	247	247	247	0	247	0	qy
sz01	S34	DE	D	E	247	247	247	0	247	0	qy
jn03	S02	JE	J	E	247	66	66	0	247	0	qy
wh03	S03	DD	D	D	2151	202	301	0	248	0	qy
wjx04	S19	DE	D	E	929	238	238	0	248	0	qy
zhyy04	S32	DD	D	D	755	196	196	0	248	0	qy
jn03	S20	DE	D	E	708	241	241	0	248	0	qy
lhx02	S25	DE	D	E	690	209	209	0	248	0	qy
gt03	S16	DE	D	E	648	158	372	0	248	0	qy
wh03	S21	JD	J	D	511	248	248	0	248	0	qy
jn03	S01	JD	J	D	477	155	155	0	248	0	qy
zzh03	S18	JE	J	E	473	133	133	0	248	0	qy
lj04	S19	JD	J	D	248	248	248	0	248	0	qy
xyy03	S25	JD	J	D	248	248	248	0	248	0	qy
xzhy02	S35	JE	J	E	249	249	249	0	249	0	qy
xyy03	S14	JE	J	E	249	150	150	0	249	0	qy
lpj04	S28	DD	D	D	2777	248	248	0	250	0	qy
gt03	S30	JE	J	E	764	351	351	0	250	0	qy
lhx02	S11	JE	J	E	642	220	220	0	250	0	qy
wh03	S15	DD	D	D	396	362	362	0	250	1	qy
sk04	S31	DE	D	E	250	201	201	0	250	1	qy
mhy02	S26	DD	D	D	250	124	124	0	250	0	qy
zhy01	S03	JD	J	D	605	232	232	0	252	0	qy
xy04	S32	JD	J	D	464	247	247	0	252	1	qy
zhyy04	S36	DD	D	D	430	162	226	0	252	0	qy
yry01	S15	JD	J	D	252	252	252	0	252	0	qy
wxn02	S10	DD	D	D	252	202	202	0	252	1	qy
xzhy02	S26	DD	D	D	252	154	154	0	252	0	qy
lhx02	S01	DE	D	E	253	205	205	0	253	1	qy
xzhy02	S21	DE	D	E	881	320	320	0	254	0	qy
xyy03	S18	JE	J	E	789	169	169	0	254	0	qy
sz01	S33	DD	D	D	468	187	187	0	254	0	qy
pangl01	S11	JD	J	D	428	162	428	0	254	0	qy
xmx01	S21	DD	D	D	399	125	399	0	254	0	qy
wl04	S07	DE	D	E	254	254	254	0	254	0	qy
wjx04	S35	DE	D	E	254	254	254	0	254	0	qy
tsh02	S29	DE	D	E	254	210	210	0	254	1	qy
zhkx04	S27	DE	D	E	254	207	207	0	254	1	qy
wfy03	S33	JD	J	D	1220	161	797	0	255	0	qy
mhy02	S14	JD	J	D	606	219	585	0	255	1	qy
zhyl01	S11	JD	J	D	300	116	116	1	255	0	qy
gt03	S28	DE	D	E	758	219	219	0	256	0	qy
lpj04	S24	JD	J	D	340	271	271	0	256	1	qy
lhj03	S28	DE	D	E	646	216	216	0	258	0	qy
mhy02	S02	JD	J	D	258	258	258	0	258	0	qy
sk04	S15	DE	D	E	458	364	364	0	259	1	qy
xmx01	S28	JE	J	E	259	259	259	0	259	0	qy
zhyc02	S26	DD	D	D	259	259	259	0	259	0	qy
mhy02	S18	DD	D	D	259	210	210	0	259	1	qy
yry01	S27	JD	J	D	260	260	260	0	260	0	qy
xmx01	S06	DE	D	E	260	260	260	0	260	0	qy
xyy03	S05	JD	J	D	422	160	160	0	261	0	qy
ych01	S13	DD	D	D	261	261	261	0	261	0	qy
wff02	S06	JD	J	D	261	261	261	0	261	0	qy
sz01	S07	JD	J	D	261	261	261	0	261	0	qy
sz01	S27	JD	J	D	261	219	219	0	261	0	qy
wff02	S18	DD	D	D	261	215	215	0	261	1	qy
lhx02	S02	JD	J	D	467	30	186	0	262	0	qy
ych01	S08	JE	J	E	319	262	262	0	262	0	qy
lpj04	S32	JD	J	D	308	308	308	1	262	0	qy
lj04	S01	DD	D	D	262	262	262	0	262	0	qy
lhj03	S16	DE	D	E	772	336	403	0	263	0	qy
gt03	S34	JE	J	E	495	259	259	0	263	1	qy
xyy03	S02	JE	J	E	263	263	263	0	263	0	qy
xzhy02	S27	JE	J	E	263	263	263	0	263	0	qy
lqy04	S29	JE	J	E	470	171	171	0	265	0	qy
ych01	S23	JD	J	D	265	265	265	0	265	0	qy
yry01	S05	DD	D	D	1150	199	199	0	267	0	qy
lhx02	S14	JD	J	D	533	304	304	0	267	1	qy
wl04	S04	JD	J	D	267	267	267	0	267	0	qy
xzhy02	S06	JD	J	D	267	267	267	0	267	0	qy
zhyy04	S04	DD	D	D	267	160	267	0	267	0	qy
wxn02	S22	DD	D	D	267	220	220	0	267	1	qy
zzh03	S09	JD	J	D	893	140	140	0	268	0	qy
yry01	S12	JE	J	E	487	272	272	0	268	0	qy
gt03	S35	DD	D	D	268	268	268	0	268	0	qy
wh03	S24	DE	D	E	268	221	221	0	268	1	qy
xyy03	S03	DD	D	D	1491	182	280	0	269	0	qy
liuzh02	S22	JD	J	D	1092	246	246	0	269	0	qy
zhyc02	S09	DE	D	E	450	450	450	0	269	0	qy
yry01	S28	JE	J	E	269	66	66	0	269	0	qy
liuzh02	S09	DE	D	E	792	273	374	0	270	1	qy
zzh03	S01	JD	J	D	768	32	32	0	270	0	qy
ych01	S11	JD	J	D	764	272	411	0	270	0	qy
xzhy02	S22	JD	J	D	270	270	270	0	270	0	qy
sch02	S14	DD	D	D	270	270	270	0	270	0	qy
zhyc02	S30	JD	J	D	270	229	229	0	270	1	qy
pangl01	S15	JD	J	D	1874	265	265	0	271	0	qy
sch02	S18	DD	D	D	381	256	256	0	271	1	qy
wl04	S13	JE	J	E	271	271	271	0	271	0	qy
lj04	S15	JD	J	D	271	271	271	0	271	0	qy
tsh02	S34	JD	J	D	271	232	232	0	271	1	qy
xy04	S11	DE	D	E	133	133	133	0	271	1	qy
ych01	S16	JE	J	E	488	369	369	0	272	0	qy
wl04	S08	JD	J	D	272	272	272	0	272	0	qy
zzh03	S30	JE	J	E	573	212	212	0	273	0	qy
jn03	S14	JE	J	E	402	273	273	0	273	0	qy
wjj03	S10	JE	J	E	750	163	163	1	274	0	qy
pangl01	S29	DD	D	D	586	312	312	0	274	1	qy
hyw02	S10	DD	D	D	274	274	274	0	274	0	qy
lhx03	S34	JE	J	E	274	274	274	0	274	0	qy
wjj03	S13	JD	J	D	274	124	274	0	274	0	qy
sz01	S19	JD	J	D	1053	148	430	0	275	0	qy
yry01	S21	DD	D	D	384	144	293	0	275	0	qy
lpj04	S12	JD	J	D	1865	171	171	1	276	0	qy
xmx01	S20	JE	J	E	740	114	114	0	276	0	qy
gt03	S06	JE	J	E	516	160	338	0	276	0	qy
xzhy02	S02	JD	J	D	276	276	276	0	276	0	qy
hyw02	S30	JD	J	D	276	276	276	0	276	0	qy
xyy03	S29	JD	J	D	276	126	276	0	276	0	qy
dmy04	S24	JD	J	D	655	178	178	0	277	0	qy
xzhy02	S11	JE	J	E	637	148	637	0	277	0	qy
ych01	S33	DD	D	D	609	142	142	0	277	0	qy
jn03	S33	JD	J	D	1618	154	154	0	278	0	qy
lhj03	S33	JD	J	D	1271	182	182	0	278	0	qy
sch02	S18	JD	J	D	646	287	547	0	278	1	qy
lqy04	S13	JE	J	E	278	278	278	0	278	0	qy
xyy03	S33	JD	J	D	806	217	376	0	279	0	qy
zhyy04	S04	JD	J	D	279	279	279	0	279	0	qy
ych01	S34	DE	D	E	559	238	238	0	280	0	qy
lqy04	S20	JD	J	D	460	192	325	0	280	0	qy
zhkx04	S17	JE	J	E	280	238	238	0	280	1	qy
xy04	S24	JD	J	D	1695	304	304	0	281	0	qy
wjx04	S04	DD	D	D	551	198	332	0	281	0	qy
lqy04	S01	JE	J	E	475	294	294	0	281	0	qy
xmx01	S04	JE	J	E	281	281	281	0	281	0	qy
ych01	S35	JD	J	D	281	281	281	0	281	0	qy
wl04	S04	DD	D	D	1516	369	369	0	282	0	qy
wl04	S28	JD	J	D	1344	234	234	0	283	1	qy
lhj03	S14	JE	J	E	469	120	380	0	283	0	qy
wjx04	S21	JE	J	E	684	297	297	0	285	0	qy
zhy01	S36	JE	J	E	554	118	118	0	285	0	qy
wjx04	S28	JD	J	D	553	287	287	0	285	0	qy
xzhy02	S18	JD	J	D	506	269	269	0	285	0	qy
tsh02	S05	DE	D	E	394	241	241	0	285	0	qy
wl04	S20	JD	J	D	285	285	285	0	285	0	qy
wl04	S19	DE	D	E	285	239	239	0	285	1	qy
jn03	S17	JD	J	D	890	196	196	0	286	0	qy
pangl01	S24	JE	J	E	820	252	348	0	286	0	qy
xyy03	S28	DE	D	E	286	286	286	0	286	0	qy
lqy04	S04	DD	D	D	556	63	63	0	287	0	qy
lhx02	S02	DD	D	D	462	188	188	0	287	0	qy
mhy02	S10	JD	J	D	287	287	287	0	287	0	qy
ych01	S15	JD	J	D	287	287	287	0	287	0	qy
lpj04	S17	JE	J	E	851	329	567	0	288	1	qy
lhx02	S34	DD	D	D	656	304	304	0	288	0	qy
ych01	S28	JE	J	E	505	299	299	0	288	0	qy
jn03	S10	JE	J	E	289	196	289	0	289	0	qy
zhyc02	S34	DD	D	D	588	221	221	0	290	1	qy
jn03	S07	DD	D	D	1103	165	165	0	291	0	qy
zhyy04	S03	DE	D	E	997	332	561	0	291	0	qy
xzhy02	S22	DD	D	D	550	202	202	0	291	0	qy
drc03	S29	JD	J	D	717	167	167	0	292	0	qy
tsh02	S26	JD	J	D	292	138	292	0	292	0	qy
lqy04	S15	DE	D	E	292	244	244	0	292	1	qy
mhy02	S26	JD	J	D	292	115	115	0	292	0	qy
wh03	S30	JE	J	E	885	224	465	0	293	1	qy
wjx04	S01	JE	J	E	827	371	371	0	293	0	qy
lhx02	S34	JD	J	D	521	521	521	0	294	0	qy
xyy03	S21	JD	J	D	476	248	248	0	294	0	qy
yry01	S30	DE	D	E	294	140	294	0	294	0	qy
zzh03	S14	JE	J	E	295	183	183	0	295	0	qy
zhyc02	S07	JE	J	E	464	214	214	0	296	0	qy
zhkx04	S28	JD	J	D	296	124	296	0	296	0	qy
wff02	S27	JE	J	E	296	245	245	0	296	1	qy
pangl01	S14	DE	D	E	689	194	194	0	297	0	qy
sch02	S33	DE	D	E	615	237	237	0	297	1	qy
ych01	S02	DE	D	E	599	232	232	0	297	0	qy
gt03	S07	DD	D	D	539	362	362	0	297	0	qy
sz01	S28	JE	J	E	498	221	221	0	297	0	qy
pangl01	S18	DE	D	E	439	200	200	0	297	0	qy
gt03	S17	JD	J	D	297	297	297	0	297	0	qy
jn03	S04	DE	D	E	297	297	297	0	297	0	qy
zhsq04	S36	DD	D	D	297	249	249	0	297	1	qy
lhx03	S16	DE	D	E	628	254	254	0	298	0	qy
lhx02	S15	JE	J	E	298	298	298	0	298	0	qy
jn03	S36	DE	D	E	933	178	178	0	299	0	qy
zzh03	S13	JD	J	D	797	201	201	0	299	1	qy
xzhy02	S02	DD	D	D	620	222	327	0	299	0	qy
liuzh02	S23	JE	J	E	507	63	63	0	299	0	qy
wh03	S01	JD	J	D	745	437	437	0	300	1	qy
zhy01	S15	JD	J	D	617	169	169	0	300	0	qy
zhyy04	S17	JE	J	E	300	250	250	0	300	1	qy
xyy03	S32	DE	D	E	1054	266	266	0	301	0	qy
liuzh02	S34	DD	D	D	1471	169	169	0	302	1	qy
xmx01	S25	DD	D	D	303	77	77	0	303	1	qy
xy04	S20	DD	D	D	1789	304	436	0	304	1	qy
xmx01	S26	DE	D	E	670	178	178	0	304	0	qy
sch02	S10	JD	J	D	490	235	235	0	304	0	qy
drc03	S09	JD	J	D	1087	248	248	1	305	0	qy
zhy01	S10	DE	D	E	740	156	156	0	305	0	qy
xy04	S29	JE	J	E	655	193	193	0	305	0	qy
xyy03	S27	DD	D	D	306	170	306	0	306	0	qy
wff02	S35	JE	J	E	307	307	307	0	307	0	qy
xmx01	S10	DE	D	E	307	307	307	0	307	0	qy
hww01	S31	JD	J	D	308	152	308	0	308	0	qy
wjj03	S21	JD	J	D	308	148	148	0	308	0	qy
dmy04	S07	DE	D	E	310	169	310	0	310	0	qy
xyy03	S23	DD	D	D	674	285	285	0	311	0	qy
lj04	S27	JD	J	D	311	311	311	0	311	0	qy
wl04	S24	JD	J	D	574	246	402	0	312	0	qy
liuzh02	S06	JD	J	D	504	288	288	0	312	0	qy
xzhy02	S23	JE	J	E	312	312	312	0	312	0	qy
zhkx04	S36	JD	J	D	312	312	312	0	312	0	qy
zhy01	S18	DE	D	E	498	297	297	0	313	0	qy
jn03	S19	DD	D	D	1241	247	247	0	315	0	qy
zhyy04	S11	DE	D	E	316	71	316	0	316	0	qy
pangl01	S33	DD	D	D	1621	128	269	0	317	0	qy
wh03	S16	DE	D	E	630	238	238	0	317	0	qy
zhyy04	S29	JE	J	E	317	158	158	0	317	0	qy
ych01	S29	DD	D	D	587	290	290	0	319	0	qy
mhy02	S19	JE	J	E	319	319	319	0	319	0	qy
lj04	S33	DD	D	D	319	153	319	0	319	0	qy
lhx02	S05	DE	D	E	605	277	277	0	320	0	qy
lj04	S02	DE	D	E	599	254	388	0	320	0	qy
wh03	S02	JE	J	E	457	164	411	0	320	1	qy
wff02	S33	DE	D	E	320	264	264	0	320	1	qy
zhyy04	S20	JD	J	D	320	90	90	0	320	0	qy
gt03	S29	JD	J	D	1210	278	278	0	321	0	qy
ych01	S18	DE	D	E	623	298	298	0	321	0	qy
lx01	S23	JD	J	D	390	140	140	0	321	0	qy
lj04	S17	DD	D	D	321	321	321	0	321	0	qy
gt03	S19	DD	D	D	2255	336	336	0	322	0	qy
sz01	S30	DE	D	E	323	156	323	0	323	0	qy
yry01	S26	DE	D	E	323	99	323	0	323	0	qy
zzh03	S10	JE	J	E	324	324	324	0	324	0	qy
xyy03	S19	DD	D	D	918	222	343	0	325	0	qy
zzh03	S25	JD	J	D	759	137	137	0	325	0	qy
zhyy04	S36	JD	J	D	460	287	287	0	325	0	qy
xzhy02	S05	DE	D	E	325	151	151	0	325	0	qy
pangl01	S21	DD	D	D	317	254	254	0	325	1	qy
sch02	S27	JE	J	E	203	203	203	1	325	0	qy
zhyc02	S03	JE	J	E	1422	190	190	0	326	0	qy
zhy01	S33	DD	D	D	887	163	208	0	326	0	qy
zhy01	S27	JD	J	D	748	250	250	0	327	0	qy
wjj03	S09	JD	J	D	596	237	237	0	327	1	qy
wfy03	S16	DE	D	E	327	327	327	0	327	0	qy
lqy04	S16	DD	D	D	327	135	135	0	327	0	qy
xmx01	S30	DE	D	E	496	156	156	0	329	0	qy
xmx01	S31	JD	J	D	329	329	329	0	329	0	qy
wxn02	S18	JD	J	D	725	298	500	1	330	0	qy
dmy04	S28	JD	J	D	330	330	330	0	330	0	qy
tsh02	S14	JD	J	D	554	240	240	0	331	0	qy
xy04	S12	JD	J	D	2113	248	248	1	332	0	qy
liuzh02	S35	JE	J	E	1942	337	337	0	332	0	qy
lhx03	S30	JE	J	E	552	331	331	0	332	0	qy
wjx04	S04	JD	J	D	521	235	400	0	332	0	qy
mhy02	S22	JD	J	D	332	173	173	0	332	0	qy
zhyy04	S28	DD	D	D	940	134	134	0	334	0	qy
lqy04	S24	DD	D	D	749	199	199	0	334	0	qy
lj04	S06	DE	D	E	540	231	231	0	335	0	qy
sz01	S36	JE	J	E	335	145	335	0	335	0	qy
gt03	S27	DD	D	D	2282	140	404	0	336	1	qy
gt03	S10	JE	J	E	1965	208	208	0	337	0	qy
yry01	S36	JE	J	E	337	231	337	0	337	0	qy
jn03	S21	JD	J	D	337	216	337	0	337	0	qy
zhyl01	S36	JE	J	E	518	173	173	0	338	0	qy
liuzh02	S30	JD	J	D	402	225	225	1	338	0	qy
gt03	S02	JE	J	E	597	174	386	0	341	0	qy
lpj04	S13	JE	J	E	648	192	192	1	342	0	qy
pangl01	S05	DD	D	D	342	219	219	0	342	0	qy
lhx03	S32	DE	D	E	939	200	200	0	343	0	qy
wfy03	S10	JE	J	E	745	325	325	0	343	0	qy
drc03	S22	JE	J	E	931	114	114	1	344	0	qy
zzh03	S34	JE	J	E	799	126	126	0	344	0	qy
sz01	S32	JE	J	E	345	285	285	0	345	1	qy
wjj03	S06	JE	J	E	495	297	297	0	346	0	qy
lqy04	S36	DD	D	D	375	203	203	0	346	0	qy
wjx04	S07	DE	D	E	939	257	369	0	347	0	qy
zzh03	S28	DE	D	E	644	277	277	0	348	0	qy
wjx04	S15	DE	D	E	893	211	211	0	349	0	qy
wjj03	S19	DD	D	D	574	442	442	0	349	0	qy
lhx03	S29	JD	J	D	778	103	103	0	351	0	qy
wfy03	S01	JD	J	D	609	297	297	0	352	0	qy
wjj03	S08	DE	D	E	527	153	153	0	353	0	qy
wfy03	S25	JD	J	D	735	360	360	0	354	0	qy
lhx03	S01	JD	J	D	355	244	244	0	355	0	qy
lhx02	S13	DE	D	E	758	115	263	0	359	0	qy
wff02	S02	JD	J	D	229	165	165	0	359	1	qy
lhj03	S12	DE	D	E	1280	144	144	0	360	0	qy
zhkx04	S24	DD	D	D	1056	186	653	0	360	0	qy
wjx04	S11	DE	D	E	893	159	323	0	360	0	qy
sz01	S13	DD	D	D	626	190	190	0	360	0	qy
zhyl01	S34	DE	D	E	360	360	360	0	360	0	qy
sz01	S17	DD	D	D	360	243	243	0	360	0	qy
pangl01	S17	DD	D	D	2010	97	97	0	361	1	qy
zhy01	S04	JE	J	E	797	286	286	1	361	0	qy
ych01	S12	JE	J	E	541	216	216	0	362	0	qy
wff02	S22	DD	D	D	362	362	362	0	362	0	qy
wl04	S24	DD	D	D	362	109	109	0	362	1	qy
zhy01	S05	DD	D	D	923	270	270	0	363	0	qy
lj04	S12	JE	J	E	527	174	174	0	363	0	qy
lqy04	S08	JD	J	D	411	182	182	0	364	1	qy
dmy04	S28	DD	D	D	364	222	222	0	364	0	qy
zhyc02	S35	JE	J	E	1660	281	281	0	365	0	qy
gt03	S32	DE	D	E	546	243	243	0	366	0	qy
wff02	S09	DE	D	E	367	246	246	0	367	1	qy
hww01	S08	JE	J	E	199	114	114	0	367	1	qy
sk04	S21	JE	J	E	496	458	458	0	368	1	qy
zhyl01	S02	DE	D	E	976	206	206	0	369	1	qy
wjj03	S23	DD	D	D	782	344	344	1	369	0	qy
sch02	S26	DD	D	D	669	220	220	1	369	0	qy
zhy01	S19	JD	J	D	629	272	272	0	369	0	qy
zhkx04	S20	DD	D	D	490	150	150	0	369	1	qy
wjx04	S12	JD	J	D	1795	432	432	0	370	0	qy
xy04	S07	DE	D	E	126	126	126	0	370	1	qy
wjx04	S03	DE	D	E	1052	140	140	0	371	0	qy
sk04	S19	DE	D	E	965	268	268	0	371	1	qy
zhy01	S11	JD	J	D	371	320	320	0	371	1	qy
yry01	S13	DD	D	D	371	156	156	0	371	0	qy
ych01	S30	DE	D	E	349	62	62	0	371	0	qy
lhx03	S35	DD	D	D	569	179	179	0	372	0	qy
lhx02	S26	JD	J	D	1054	269	269	0	375	0	qy
zhkx04	S24	JD	J	D	826	189	189	0	376	0	qy
ych01	S22	DE	D	E	376	137	137	0	376	0	qy
drc03	S35	DD	D	D	539	187	187	1	378	0	qy
wl04	S15	DE	D	E	378	323	323	0	378	1	qy
gt03	S01	JD	J	D	689	216	216	0	379	0	qy
xy04	S04	JD	J	D	134	134	134	0	379	1	qy
zhkx04	S12	JD	J	D	949	291	291	0	380	0	qy
xzhy02	S09	DE	D	E	535	96	96	0	380	0	qy
wfy03	S07	DD	D	D	472	178	178	0	380	1	qy
wh03	S32	DE	D	E	1204	385	385	0	383	0	qy
lx01	S10	DE	D	E	483	188	446	0	384	1	qy
yry01	S19	JD	J	D	678	297	297	0	386	0	qy
zhyc02	S34	JD	J	D	600	205	205	0	386	0	qy
gt03	S36	DE	D	E	388	167	388	0	388	0	qy
drc03	S06	JE	J	E	2453	185	185	0	394	0	qy
dmy04	S35	DE	D	E	394	394	394	0	394	0	qy
lj04	S20	JE	J	E	643	131	131	1	396	0	qy
lhx02	S19	JE	J	E	1327	125	125	0	397	0	qy
wjj03	S03	DD	D	D	1047	569	569	0	397	0	qy
lhx02	S03	JE	J	E	400	400	400	0	399	0	qy
wjx04	S25	JE	J	E	521	237	237	0	400	0	qy
ych01	S20	JE	J	E	401	263	401	0	400	0	qy
wfy03	S03	DD	D	D	2195	66	240	0	401	0	qy
lhx02	S14	DD	D	D	401	116	116	0	401	0	qy
yry01	S02	DE	D	E	578	224	224	0	402	0	qy
pangl01	S08	JE	J	E	2328	131	131	0	404	0	qy
wff02	S10	DD	D	D	405	197	197	0	405	0	qy
zhkx04	S03	DE	D	E	921	202	202	0	406	0	qy
lx01	S08	JE	J	E	825	321	321	0	406	1	qy
gt03	S24	DE	D	E	808	259	474	0	406	1	qy
xmx01	S19	JD	J	D	407	186	186	0	407	0	qy
wfy03	S31	DD	D	D	766	219	219	0	408	0	qy
lhx03	S31	DD	D	D	871	215	215	0	410	0	qy
lqy04	S28	JD	J	D	538	242	242	0	410	0	qy
lhx03	S03	DD	D	D	779	224	224	0	411	0	qy
tsh02	S21	DE	D	E	411	209	209	0	411	0	qy
zhyy04	S31	DE	D	E	309	309	309	1	412	0	qy
pangl01	S23	JD	J	D	692	164	164	0	413	0	qy
zhkx04	S28	DD	D	D	639	158	158	0	413	1	qy
lhx03	S08	DE	D	E	162	106	106	1	414	0	qy
liuzh02	S21	DE	D	E	2380	110	110	0	416	0	qy
jn03	S25	JD	J	D	416	243	416	0	416	0	qy
liuzh02	S02	JD	J	D	829	199	199	0	417	0	qy
yry01	S07	JD	J	D	417	248	248	0	417	0	qy
hww01	S15	JD	J	D	356	154	154	1	417	0	qy
wfy03	S20	DE	D	E	182	182	182	1	419	0	qy
lqy04	S20	DD	D	D	232	166	166	0	420	1	qy
lhx02	S23	JE	J	E	421	230	421	0	421	0	qy
sch02	S10	DD	D	D	332	32	32	1	421	0	qy
wfy03	S14	JE	J	E	422	261	261	0	422	0	qy
xmx01	S12	JE	J	E	831	181	181	0	423	0	qy
ych01	S27	JD	J	D	682	563	563	0	423	0	qy
zhyy04	S28	JD	J	D	624	174	174	0	423	0	qy
zhyl01	S35	JD	J	D	583	313	313	0	428	1	qy
lhx02	S10	DD	D	D	428	252	252	0	428	0	qy
jn03	S28	DE	D	E	592	227	227	0	430	0	qy
hww01	S17	DD	D	D	857	186	186	0	432	1	qy
zzh03	S05	JD	J	D	1117	234	234	0	433	0	qy
gt03	S04	DE	D	E	926	155	155	0	436	0	qy
liuzh02	S30	DD	D	D	724	232	232	0	437	0	qy
xzhy02	S14	JD	J	D	437	187	187	0	437	0	qy
wjx04	S36	DD	D	D	1130	129	375	0	438	1	qy
lhj03	S22	JE	J	E	430	232	232	1	439	0	qy
wxn02	S27	JE	J	E	165	165	165	0	440	1	qy
zhy01	S34	DE	D	E	577	86	86	0	442	0	qy
wh03	S14	JE	J	E	473	297	297	0	443	1	qy
yry01	S35	JD	J	D	443	168	168	0	443	0	qy
sk04	S01	JE	J	E	207	207	207	1	443	0	qy
mhy02	S02	DD	D	D	444	175	175	0	444	0	qy
lj04	S13	DD	D	D	446	269	269	0	446	0	qy
zhyy04	S16	JD	J	D	397	122	152	0	447	1	qy
liuzh02	S26	DD	D	D	1069	115	115	0	448	0	qy
zhyl01	S21	DD	D	D	419	378	378	0	448	1	qy
lhj03	S31	DD	D	D	1431	282	282	0	449	0	qy
jn03	S35	DD	D	D	451	451	451	0	450	0	qy
ych01	S26	DE	D	E	451	167	167	0	451	0	qy
pangl01	S30	DE	D	E	351	296	296	0	452	1	qy
lj04	S03	JD	J	D	453	316	453	0	453	0	qy
lpj04	S24	DD	D	D	2402	169	394	0	454	1	qy
sz01	S12	JE	J	E	454	269	454	0	454	0	qy
zhyl01	S05	DD	D	D	454	117	117	0	454	1	qy
lqy04	S31	DE	D	E	458	243	243	0	458	0	qy
lx01	S26	DE	D	E	219	219	219	1	459	0	qy
wl04	S23	DE	D	E	313	213	213	1	461	0	qy
xy04	S08	JD	J	D	1205	262	492	0	462	0	qy
zhyc02	S14	DD	D	D	462	195	195	0	462	1	qy
xyy03	S22	JE	J	E	464	296	296	0	464	0	qy
lhx02	S21	DE	D	E	863	180	180	0	465	0	qy
xmx01	S14	DE	D	E	466	262	262	0	466	0	qy
wl04	S16	DD	D	D	234	234	234	1	466	0	qy
tsh02	S18	JD	J	D	751	408	408	0	469	0	qy
lhj03	S25	JD	J	D	249	58	58	0	469	1	qy
lhx02	S07	JE	J	E	722	208	208	0	472	0	qy
xzhy02	S18	DD	D	D	784	121	121	0	474	0	qy
hww01	S05	DD	D	D	372	170	170	1	474	0	qy
lj04	S31	JD	J	D	355	141	141	1	474	0	qy
yry01	S11	JD	J	D	264	218	218	0	474	1	qy
sz01	S24	JE	J	E	476	208	476	0	476	0	qy
zhkx04	S08	JD	J	D	333	181	181	1	476	0	qy
tsh02	S34	DD	D	D	673	260	260	1	477	0	qy
zhy01	S09	DD	D	D	641	198	198	0	478	1	qy
wjx04	S24	DD	D	D	7840	480	480	0	480	0	qy
zhy01	S21	DD	D	D	244	195	195	0	480	1	qy
liuzh02	S14	DD	D	D	1136	147	581	0	483	1	qy
xyy03	S24	DE	D	E	502	246	246	0	483	1	qy
sch02	S06	JD	J	D	704	126	472	0	486	0	qy
xy04	S08	DD	D	D	658	165	623	0	486	1	qy
ych01	S24	JE	J	E	937	192	192	0	490	0	qy
dmy04	S01	JE	J	E	388	240	240	1	491	0	qy
wjx04	S13	JE	J	E	1266	179	179	0	492	0	qy
zzh03	S33	JD	J	D	1567	187	365	1	494	0	qy
lqy04	S16	JD	J	D	494	202	202	0	494	1	qy
tsh02	S10	JD	J	D	495	346	346	0	495	0	qy
pangl01	S22	DE	D	E	299	109	208	1	497	0	qy
lx01	S27	JD	J	D	1794	205	205	0	498	1	qy
wxn02	S09	DE	D	E	802	175	175	0	498	1	qy
lj04	S36	JE	J	E	295	295	295	1	498	0	qy
xy04	S04	DD	D	D	739	202	202	0	500	1	qy
zhkx04	S09	JE	J	E	317	152	152	1	501	0	qy
mhy02	S30	JD	J	D	345	186	186	1	502	0	qy
sch02	S22	JD	J	D	1439	239	239	0	504	0	qy
xy04	S16	DD	D	D	936	200	349	0	504	1	qy
xyy03	S12	DE	D	E	1031	212	212	1	507	0	qy
zzh03	S24	DE	D	E	1093	483	483	1	509	0	qy
sz01	S22	DE	D	E	923	150	334	0	510	0	qy
zhkx04	S25	JE	J	E	676	247	247	0	511	0	qy
jn03	S16	DE	D	E	685	122	122	0	512	0	qy
hww01	S33	DD	D	D	428	298	298	1	519	0	qy
ych01	S19	JD	J	D	521	281	281	0	521	1	qy
lhj03	S04	DE	D	E	1072	162	162	1	528	0	qy
zhyy04	S16	DD	D	D	521	150	150	1	529	0	qy
lhx02	S33	DE	D	E	323	267	267	0	529	1	qy
zhyl01	S23	JD	J	D	254	114	114	1	529	0	qy
zhyl01	S33	DD	D	D	325	210	210	1	530	0	qy
zhyc02	S22	JD	J	D	907	190	754	0	532	0	qy
lqy04	S36	JD	J	D	405	215	405	1	533	0	qy
sch02	S09	DE	D	E	432	200	200	0	535	1	qy
tsh02	S03	JE	J	E	645	148	305	1	537	0	qy
ych01	S07	JD	J	D	537	297	297	0	537	0	qy
pangl01	S26	DE	D	E	387	71	240	0	537	1	qy
tsh02	S25	DE	D	E	464	310	464	1	542	0	qy
liuzh02	S02	DD	D	D	3012	290	344	0	544	0	qy
pangl01	S35	JD	J	D	602	209	209	0	544	1	qy
ych01	S14	DE	D	E	306	306	306	1	546	0	qy
zzh03	S12	DE	D	E	605	226	352	0	547	0	qy
gt03	S33	JD	J	D	997	341	341	1	548	0	qy
zhyc02	S06	JD	J	D	548	291	291	0	548	0	qy
lqy04	S08	DD	D	D	1137	367	746	0	552	0	qy
lhx03	S24	DE	D	E	367	218	218	1	552	0	qy
ych01	S05	DD	D	D	619	184	184	0	553	0	qy
lx01	S35	JD	J	D	434	211	211	1	554	0	qy
zhyl01	S01	DD	D	D	292	243	243	0	554	1	qy
lpj04	S20	DD	D	D	416	190	190	0	555	1	qy
tsh02	S17	DE	D	E	663	216	216	1	557	0	qy
wjj03	S33	JD	J	D	1217	185	320	1	559	0	qy
lhx03	S21	JD	J	D	385	223	223	1	559	0	qy
lx01	S02	DE	D	E	315	204	204	1	562	0	qy
dmy04	S09	JE	J	E	793	461	717	0	563	0	qy
lqy04	S09	JE	J	E	563	263	263	0	563	1	qy
zhkx04	S04	JD	J	D	848	169	169	0	567	0	qy
lhj03	S18	JE	J	E	536	275	410	1	567	0	qy
pangl01	S34	DE	D	E	665	115	115	1	568	0	qy
wjx04	S16	DD	D	D	1075	150	150	0	569	0	qy
wh03	S28	DE	D	E	601	146	146	1	570	0	qy
zhkx04	S35	DE	D	E	602	319	602	1	571	0	qy
sch02	S14	JD	J	D	396	197	364	0	572	1	qy
lx01	S07	JD	J	D	241	241	241	1	572	0	qy
wjx04	S23	DE	D	E	484	242	242	1	573	0	qy
liuzh02	S27	JE	J	E	594	193	193	1	574	0	qy
gt03	S25	JD	J	D	744	359	359	0	577	0	qy
hww01	S09	DD	D	D	251	201	201	0	577	1	qy
zzh03	S17	JD	J	D	378	271	271	1	580	0	qy
zhy01	S13	DD	D	D	1141	185	185	0	581	0	qy
dmy04	S12	DD	D	D	790	127	127	1	581	0	qy
zhsq04	S33	JE	J	E	781	248	248	0	584	1	qy
drc03	S28	DE	D	E	712	170	170	1	584	0	qy
tsh02	S02	DD	D	D	529	192	192	1	584	0	qy
wjj03	S15	DD	D	D	2157	321	321	1	588	0	qy
lhx03	S33	JD	J	D	1238	196	196	0	589	0	qy
lj04	S18	DE	D	E	621	196	196	0	589	0	qy
sz01	S26	DE	D	E	254	36	36	1	589	0	qy
jn03	S32	DE	D	E	817	257	407	0	591	0	qy
lhx03	S22	JE	J	E	592	341	341	0	592	0	qy
zhyy04	S24	JD	J	D	355	224	355	1	593	0	qy
xy04	S15	DE	D	E	1851	167	167	1	597	0	qy
sch02	S15	JE	J	E	513	172	172	1	600	0	qy
tsh02	S14	DD	D	D	407	209	209	1	601	0	qy
zzh03	S08	DE	D	E	602	202	202	0	602	0	qy
lhx03	S27	DD	D	D	367	154	154	1	602	0	qy
tsh02	S26	DD	D	D	571	242	242	1	603	0	qy
xy04	S20	JD	J	D	413	181	371	0	603	1	qy
dmy04	S11	DE	D	E	365	151	151	1	603	0	qy
wff02	S26	DD	D	D	325	268	268	0	603	1	qy
wjj03	S24	DE	D	E	1286	128	128	1	613	0	qy
zhyc02	S02	JD	J	D	613	299	299	0	613	0	qy
liuzh02	S15	JE	J	E	1275	220	220	1	616	0	qy
sz01	S09	DD	D	D	899	363	363	0	616	0	qy
wfy03	S11	DD	D	D	473	137	137	1	616	0	qy
wxn02	S17	DE	D	E	368	186	186	0	616	1	qy
wh03	S08	DE	D	E	551	285	285	1	617	0	qy
hww01	S22	DE	D	E	513	178	178	1	620	0	qy
pangl01	S07	JD	J	D	623	165	369	0	623	0	qy
xmx01	S03	JD	J	D	627	177	177	0	627	0	qy
lhx03	S09	JD	J	D	565	150	150	1	627	0	qy
wfy03	S22	JE	J	E	1365	175	175	0	634	0	qy
mhy02	S35	JE	J	E	381	75	75	1	634	0	qy
lx01	S22	DE	D	E	1288	179	942	1	635	0	qy
lhj03	S13	JD	J	D	709	164	164	0	636	1	qy
yry01	S10	DE	D	E	637	182	182	0	637	0	qy
ych01	S10	DE	D	E	850	293	293	0	638	0	qy
gt03	S26	JE	J	E	1012	246	246	0	639	1	qy
xy04	S17	JE	J	E	639	133	133	0	639	1	qy
hyw02	S02	DD	D	D	463	252	252	1	641	0	qy
lhx03	S02	JE	J	E	376	181	181	1	645	0	qy
jn03	S31	DD	D	D	1161	260	589	0	646	0	qy
dmy04	S23	DE	D	E	548	343	548	1	650	0	qy
hww01	S24	JE	J	E	583	189	189	1	651	0	qy
lqy04	S19	DE	D	E	652	183	183	0	652	0	qy
wjx04	S29	JE	J	E	1099	356	552	0	653	0	qy
zhyy04	S01	JE	J	E	375	82	82	1	656	0	qy
jn03	S03	DD	D	D	1535	157	217	0	657	0	qy
hww01	S06	DE	D	E	542	168	366	1	657	0	qy
liuzh02	S33	DE	D	E	675	271	512	1	660	0	qy
wh03	S13	JD	J	D	168	168	168	1	661	0	qy
pangl01	S02	DE	D	E	334	183	183	1	666	0	qy
liuzh02	S05	DE	D	E	723	147	147	1	667	0	qy
xmx01	S33	DD	D	D	495	329	329	1	669	0	qy
wfy03	S02	JE	J	E	423	188	188	1	670	0	qy
wff02	S03	JE	J	E	143	292	292	1	675	0	qy
wjj03	S11	DD	D	D	719	354	354	1	681	0	qy
hww01	S19	JD	J	D	708	136	136	1	683	0	qy
zhyl01	S04	JE	J	E	993	348	348	1	687	0	qy
tsh02	S33	DE	D	E	468	167	167	1	687	0	qy
sk04	S27	DE	D	E	443	208	208	0	690	1	qy
xy04	S12	DD	D	D	1376	336	504	0	693	0	qy
lj04	S05	DD	D	D	1130	253	253	1	696	0	qy
zhkx04	S23	DE	D	E	441	190	190	1	696	0	qy
tsh02	S09	DE	D	E	648	333	333	1	699	0	qy
lx01	S03	JD	J	D	1366	169	169	1	702	0	qy
wff02	S29	DE	D	E	395	79	171	0	702	1	qy
lhx02	S35	JE	J	E	459	165	165	1	703	0	qy
zhyl01	S17	DD	D	D	1071	127	127	1	704	0	qy
zhyy04	S08	JD	J	D	657	310	310	1	704	0	qy
gt03	S21	JD	J	D	727	276	276	1	707	0	qy
zhyl01	S16	JE	J	E	313	165	165	1	707	0	qy
dmy04	S29	JE	J	E	886	189	532	0	708	0	qy
lj04	S23	JD	J	D	712	214	214	0	708	1	qy
gt03	S08	DE	D	E	847	126	410	1	709	0	qy
xyy03	S09	JD	J	D	2088	231	231	1	711	0	qy
wff02	S14	JD	J	D	915	155	155	1	715	0	qy
wjj03	S12	DE	D	E	1222	360	360	1	716	0	qy
tsh02	S22	DD	D	D	502	182	182	1	716	0	qy
drc03	S10	JE	J	E	745	119	119	1	721	0	qy
lqy04	S03	DE	D	E	215	139	139	0	721	1	qy
lhx03	S25	JD	J	D	684	193	193	1	723	0	qy
zhyc02	S26	JD	J	D	604	55	55	0	725	1	qy
sz01	S01	DD	D	D	362	303	303	0	725	1	qy
xzhy02	S14	DD	D	D	727	169	305	0	727	0	qy
sk04	S25	JE	J	E	362	300	300	0	728	1	qy
wjj03	S14	JE	J	E	977	210	210	1	731	0	qy
wxn02	S33	DE	D	E	585	156	313	0	731	1	qy
wl04	S33	JE	J	E	1135	216	448	0	733	1	qy
lpj04	S23	DE	D	E	1345	187	187	0	734	1	qy
zzh03	S22	JE	J	E	1005	245	245	1	734	0	qy
lj04	S14	DE	D	E	565	143	143	1	738	0	qy
wjj03	S22	JE	J	E	911	185	185	1	741	0	qy
dmy04	S12	JD	J	D	710	130	130	1	741	0	qy
jn03	S06	JE	J	E	542	140	347	1	741	0	qy
zzh03	S19	DD	D	D	791	279	279	1	742	0	qy
hww01	S02	DE	D	E	234	234	234	1	742	0	qy
tsh02	S06	DD	D	D	456	226	226	1	744	0	qy
lhx02	S22	JD	J	D	1166	315	315	0	746	0	qy
lqy04	S12	JD	J	D	419	234	234	0	753	1	qy
zhyy04	S25	JE	J	E	250	250	250	1	753	0	qy
zhyc02	S22	DD	D	D	1144	130	383	1	754	0	qy
dmy04	S24	DD	D	D	926	132	380	0	754	0	qy
zhy01	S08	JE	J	E	322	140	140	1	760	0	qy
drc03	S30	JE	J	E	618	246	246	1	762	0	qy
wh03	S29	JD	J	D	804	154	154	1	763	0	qy
zhyy04	S19	DE	D	E	703	589	589	1	767	0	qy
sz01	S11	JD	J	D	419	157	157	1	768	0	qy
lj04	S25	DD	D	D	332	181	181	1	769	0	qy
lpj04	S27	DE	D	E	2645	215	215	0	777	1	qy
wff02	S26	JD	J	D	423	181	181	1	779	0	qy
lhx03	S06	JE	J	E	389	233	233	1	781	0	qy
xyy03	S31	DD	D	D	834	135	135	1	784	0	qy
liuzh02	S03	JE	J	E	813	140	140	1	786	0	qy
wfy03	S12	DE	D	E	890	174	174	1	794	0	qy
zhkx04	S31	DE	D	E	1278	168	168	0	797	0	qy
wfy03	S34	JE	J	E	431	201	201	0	797	1	qy
wfy03	S36	DE	D	E	717	288	288	0	798	1	qy
lj04	S32	JE	J	E	278	119	119	1	802	0	qy
wfy03	S28	DE	D	E	310	124	124	1	803	0	qy
wh03	S06	JE	J	E	358	141	141	1	804	0	qy
xmx01	S17	DD	D	D	584	319	319	1	819	0	qy
xmx01	S05	DD	D	D	606	273	273	0	820	1	qy
jn03	S29	JD	J	D	821	183	183	0	821	0	qy
liuzh02	S19	JE	J	E	1424	161	161	1	822	0	qy
wjx04	S31	DE	D	E	952	148	148	1	822	0	qy
zhkx04	S16	DD	D	D	538	194	194	1	827	0	qy
zzh03	S03	DD	D	D	1254	168	168	1	833	0	qy
wxn02	S06	DD	D	D	187	96	96	0	836	1	qy
gt03	S20	DE	D	E	946	190	190	1	840	0	qy
zzh03	S32	DE	D	E	940	90	90	1	840	0	qy
zhkx04	S11	DE	D	E	1340	368	693	1	843	0	qy
wxn02	S19	JE	J	E	1246	46	197	0	848	0	qy
zhyl01	S25	DD	D	D	530	267	267	1	848	0	qy
liuzh02	S14	JD	J	D	1386	144	144	1	853	0	qy
zhyy04	S32	JD	J	D	401	104	104	1	854	0	qy
zzh03	S29	JD	J	D	1067	102	102	1	856	0	qy
zhkx04	S12	DD	D	D	1848	213	213	1	858	0	qy
zhkx04	S32	DD	D	D	1627	261	261	0	861	0	qy
lhx03	S20	DE	D	E	618	203	360	1	862	0	qy
xmx01	S11	JD	J	D	508	242	242	1	865	0	qy
tsh02	S23	JE	J	E	495	192	192	0	867	1	qy
zhyl01	S18	DE	D	E	340	191	191	1	886	0	qy
lhx02	S30	DD	D	D	377	235	235	1	888	0	qy
sz01	S08	JE	J	E	911	94	299	1	891	0	qy
lhx03	S19	DD	D	D	838	166	166	1	897	0	qy
lhx03	S11	DD	D	D	852	184	184	1	901	0	qy
hww01	S20	JE	J	E	347	189	189	1	902	0	qy
wjx04	S32	DD	D	D	856	360	360	1	907	0	qy
dmy04	S32	DD	D	D	908	221	221	0	908	0	qy
lhx03	S07	DD	D	D	672	234	234	1	912	0	qy
lx01	S33	DD	D	D	698	152	152	0	920	1	qy
wfy03	S19	DD	D	D	1526	278	278	0	923	0	qy
wh03	S31	DD	D	D	1685	406	923	0	927	1	qy
lhx03	S18	JE	J	E	661	511	511	1	930	0	qy
tsh02	S07	JE	J	E	558	132	132	1	932	0	qy
zhyl01	S08	JE	J	E	1343	99	99	0	942	0	qy
zzh03	S07	DD	D	D	1047	235	235	1	944	0	qy
wjj03	S28	DE	D	E	609	300	300	1	947	0	qy
sk04	S24	JD	J	D	1275	204	397	1	957	0	qy
wjx04	S33	JE	J	E	1182	148	148	1	959	0	qy
pangl01	S20	JE	J	E	587	202	202	1	962	0	qy
lhx02	S18	JD	J	D	532	239	380	1	963	0	qy
gt03	S31	DD	D	D	1870	193	193	0	981	1	qy
lqy04	S24	JD	J	D	603	252	252	1	983	0	qy
zhyl01	S15	JD	J	D	666	246	246	1	987	0	qy
lj04	S35	JD	J	D	1024	301	301	1	990	0	qy
zhyc02	S19	JE	J	E	906	297	510	1	994	0	qy
zzh03	S20	DE	D	E	837	188	188	0	994	1	qy
liuzh02	S31	JE	J	E	755	181	181	1	1003	0	qy
lj04	S11	JD	J	D	884	175	175	1	1008	0	qy
zhkx04	S20	JD	J	D	1306	218	371	1	1010	0	qy
lx01	S30	DE	D	E	103	103	103	0	1018	1	qy
jn03	S26	JE	J	E	640	93	93	1	1033	0	qy
sz01	S06	DE	D	E	393	48	285	1	1033	0	qy
lqy04	S17	JE	J	E	699	204	204	1	1040	0	qy
xzhy02	S07	JE	J	E	965	174	174	1	1049	0	qy
wl04	S20	DD	D	D	610	140	140	1	1066	0	qy
jn03	S12	DE	D	E	1552	164	164	1	1072	0	qy
wjj03	S05	JD	J	D	592	223	592	1	1073	0	qy
wjx04	S08	JD	J	D	780	202	202	1	1076	0	qy
sz01	S05	DD	D	D	1369	71	449	1	1091	0	qy
liuzh02	S26	JD	J	D	970	153	153	1	1099	0	qy
zhyy04	S12	JD	J	D	2509	170	170	1	1103	0	qy
tsh02	S35	JE	J	E	341	185	185	1	1107	0	qy
zhyl01	S24	JE	J	E	737	242	469	1	1120	0	qy
gt03	S13	JD	J	D	855	230	230	1	1178	0	qy
liuzh02	S34	JD	J	D	1711	160	370	1	1187	0	qy
mhy02	S17	DE	D	E	746	270	270	1	1192	0	qy
lj04	S22	DE	D	E	616	194	423	1	1221	0	qy
gt03	S03	DD	D	D	2497	157	224	1	1228	0	qy
lj04	S21	DD	D	D	1154	267	267	0	1232	1	qy
lx01	S17	DD	D	D	1753	256	422	1	1237	0	qy
jn03	S22	JE	J	E	1562	256	256	0	1258	0	qy
xyy03	S16	DE	D	E	503	153	238	1	1287	0	qy
wfy03	S09	JD	J	D	759	243	243	1	1289	0	qy
wh03	S19	DD	D	D	1021	275	275	1	1317	0	qy
wfy03	S15	DD	D	D	1858	289	981	1	1329	0	qy
liuzh02	S07	JE	J	E	1078	154	433	1	1338	0	qy
lhx02	S30	JD	J	D	2119	189	189	1	1390	0	qy
sz01	S35	JD	J	D	629	109	109	1	1393	0	qy
zhkx04	S21	JE	J	E	561	134	134	1	1397	0	qy
lj04	S26	DE	D	E	450	227	227	1	1464	0	qy
wjx04	S05	JE	J	E	821	140	821	0	1503	1	qy
lhx02	S26	DD	D	D	652	259	652	1	1535	0	qy
tsh02	S02	JD	J	D	1139	264	264	1	1595	0	qy
xyy03	S01	JD	J	D	1687	253	253	1	1606	0	qy
lj04	S30	DE	D	E	527	428	428	1	1673	0	qy
lj04	S24	JE	J	E	792	167	167	1	1685	0	qy
wfy03	S29	JD	J	D	1051	434	434	1	1787	0	qy
wfy03	S30	JE	J	E	1334	634	634	1	1856	0	qy
wjx04	S24	JD	J	D	1185	628	848	1	1909	0	qy
zhyl01	S07	JD	J	D	1491	235	235	1	1912	0	qy
liuzh02	S17	DE	D	E	1157	273	273	1	2235	0	qy
lj04	S28	JE	J	E	1960	332	332	0	2261	1	qy
hww01	S36	JE		E	0	.	.	.	.	1	qy
hww01	S27	JD		D	0	.	.	.	.	1	qy
hww01	S04	JE		E	0	.	.	.	.	1	qy
hww01	S18	DE		E	0	.	.	.	.	1	qy
hww01	S03	JD		D	0	.	.	.	.	1	qy
hww01	S25	DD		D	0	.	.	.	.	1	qy
pangl01	S25	DD		D	0	.	.	.	.	1	qy
pangl01	S19	JD		D	0	.	.	.	.	1	qy
pangl01	S03	JD		D	0	.	.	.	.	1	qy
pangl01	S12	JE		E	0	.	.	.	.	1	qy
pangl01	S27	JD		D	0	.	.	.	.	1	qy
xmx01	S18	DE		E	0	.	.	.	.	1	qy
xmx01	S29	DD		D	0	.	.	.	.	1	qy
ych01	S03	JD		D	0	.	.	.	.	1	qy
ych01	S36	JE		E	0	.	.	.	.	1	qy
yry01	S08	JE		E	0	.	.	.	.	1	qy
yry01	S29	DD		D	0	.	.	.	.	1	qy
yry01	S22	DE		E	0	.	.	.	.	1	qy
zhy01	S02	DE		E	0	.	.	.	.	1	qy
zhyl01	S31	JD		D	0	.	.	.	.	1	qy
hyw02	S11	JE		E	0	.	.	.	.	1	qy
hyw02	S02	JD		D	0	.	.	.	.	1	qy
hyw02	S06	JD		D	0	.	.	.	.	1	qy
hyw02	S07	JE		E	0	.	.	.	.	1	qy
hyw02	S29	DE		E	0	.	.	.	.	1	qy
hyw02	S25	DE		E	0	.	.	.	.	1	qy
hyw02	S35	JE		E	0	.	.	.	.	1	qy
hyw02	S18	JD		D	0	.	.	.	.	1	qy
hyw02	S34	JD		D	0	.	.	.	.	1	qy
hyw02	S05	DE		E	0	.	.	.	.	1	qy
hyw02	S13	DE		E	0	.	.	.	.	1	qy
hyw02	S31	JE		E	0	.	.	.	.	1	qy
hyw02	S23	JE		E	0	.	.	.	.	1	qy
hyw02	S17	DE		E	0	.	.	.	.	1	qy
lhx02	S29	DE		E	0	.	.	.	.	1	qy
mhy02	S05	DE		E	0	.	.	.	.	1	qy
mhy02	S27	JE		E	0	.	.	.	.	1	qy
sch02	S31	JE		E	0	.	.	.	.	1	qy
sch02	S21	DE		E	0	.	.	.	.	1	qy
sch02	S30	DD		D	0	.	.	.	.	1	qy
sch02	S02	DD		D	0	.	.	.	.	1	qy
tsh02	S13	DE		E	0	.	.	.	.	1	qy
tsh02	S30	DD		D	0	.	.	.	.	1	qy
wff02	S30	JD		D	0	.	.	.	.	1	qy
wff02	S07	JE		E	0	.	.	.	.	1	qy
wff02	S13	DE		E	0	.	.	.	.	1	qy
wff02	S30	DD		D	0	.	.	.	.	1	qy
wff02	S34	JD		D	0	.	.	.	.	1	qy
wff02	S19	JE		E	0	.	.	.	.	1	qy
wff02	S01	DE		E	0	.	.	.	.	1	qy
wxn02	S31	JE		E	0	.	.	.	.	1	qy
wxn02	S21	DE		E	0	.	.	.	.	1	qy
wxn02	S34	JD		D	0	.	.	.	.	1	qy
wxn02	S02	DD		D	0	.	.	.	.	1	qy
xzhy02	S13	DE		E	0	.	.	.	.	1	qy
xzhy02	S10	JD		D	0	.	.	.	.	1	qy
lhj03	S21	JD		D	0	.	.	.	.	1	qy
lhj03	S08	DE		E	0	.	.	.	.	1	qy
lhj03	S17	JD		D	0	.	.	.	.	1	qy
lhj03	S23	DD		D	0	.	.	.	.	1	qy
wfy03	S04	DE		E	0	.	.	.	.	1	qy
wfy03	S17	JD		D	0	.	.	.	.	1	qy
wh03	S07	DD		D	0	.	.	.	.	1	qy
wh03	S05	JD		D	0	.	.	.	.	1	qy
xyy03	S15	DD		D	0	.	.	.	.	1	qy
dmy04	S21	JE		E	0	.	.	.	.	1	qy
lqy04	S11	DE		E	0	.	.	.	.	1	qy
lqy04	S05	JE		E	0	.	.	.	.	1	qy
lqy04	S35	DE		E	0	.	.	.	.	1	qy
lqy04	S32	JD		D	0	.	.	.	.	1	qy
sk04	S20	DD		D	0	.	.	.	.	1	qy
sk04	S20	JD		D	0	.	.	.	.	1	qy
sk04	S11	DE		E	0	.	.	.	.	1	qy
sk04	S05	JE		E	0	.	.	.	.	1	qy
sk04	S23	DE		E	0	.	.	.	.	1	qy
sk04	S36	JD		D	0	.	.	.	.	1	qy
sk04	S32	JD		D	0	.	.	.	.	1	qy
wl04	S36	JD		D	0	.	.	.	.	1	qy
wl04	S16	JD		D	0	.	.	.	.	1	qy
wl04	S12	DD		D	0	.	.	.	.	1	qy
wl04	S31	DE		E	0	.	.	.	.	1	qy
wl04	S09	JE		E	0	.	.	.	.	1	qy
wl04	S21	JE		E	0	.	.	.	.	1	qy
zhkx04	S08	DD		D	0	.	.	.	.	1	qy
zhkx04	S07	DE		E	0	.	.	.	.	1	qy
zhsq04	S05	JE		E	0	.	.	.	.	1	qy
zhsq04	S08	DD		D	0	.	.	.	.	1	qy
zhsq04	S09	JE		E	0	.	.	.	.	1	qy
zhsq04	S15	DE		E	0	.	.	.	.	1	qy
zhsq04	S04	JD		D	0	.	.	.	.	1	qy
zhsq04	S23	DE		E	0	.	.	.	.	1	qy
zhsq04	S20	DD		D	0	.	.	.	.	1	qy
zhsq04	S20	JD		D	0	.	.	.	.	1	qy
zhyy04	S35	DE		E	0	.	.	.	.	1	qy
zhyy04	S27	DE		E	0	.	.	.	.	1	qy
hww01	S14	DE		E	32	32	32	0	32	0	qy
hww01	S21	DD		D	46	46	46	1	124	0	qy
sk04	S32	DD		D	53	53	53	0	53	1	qy
wff02	S22	JD		D	56	56	56	0	56	1	qy
zhsq04	S29	JE		E	69	69	69	0	69	1	qy
