# Supplementary material for: Effects of Implicit Prosody and Semantic Bias on the Resolution of Ambiguous Chinese Phrases
Source: Front Psychol. 2019 Jun 4;10:1308. doi: 10.3389/fpsyg.2019.01308 (PMC6558037; doi:10.3389/fpsyg.2019.01308)
Supplement: Supplementary file 3 [file Table_3.XLSX]

## Sheet: 解歧后区REGION3
RECORDING_SESSION_LABEL	STIM	condition	bias	prosody	TD	FFD	GD	IA_REGRESSION_OUT	RPD	IA_SKIP	IA_LABEL
wh03	S05	JD	J	D	31	31	31	1	797	0	h
wff02	S18	DD	D	D	347	106	106	0	106	1	h
zhy01	S16	JE	J	E	477	107	107	0	107	1	h
jn03	S05	JD	J	D	0	.	.	.	.	0	h
liuzh02	S27	JE	J	E	1336	118	118	0	118	1	h
lhj03	S25	JD	J	D	0	.	.	.	.	0	h
tsh02	S11	JE	J	E	300	122	122	0	122	1	h
hww01	S21	DD	D	D	122	122	122	0	122	1	h
zhkx04	S20	DD	D	D	448	127	127	0	127	1	h
lhj03	S20	DE	D	E	129	33	129	0	129	1	h
lpj04	S35	DE	D	E	2204	131	131	0	131	1	h
lpj04	S24	DD	D	D	2287	132	132	0	132	1	h
lpj04	S08	DD	D	D	410	133	133	0	133	1	h
lx01	S28	JE	J	E	135	135	135	0	135	1	h
lj04	S09	DD	D	D	139	139	139	0	139	1	h
zhyy04	S03	DE	D	E	288	145	145	0	145	1	h
sch02	S30	JD	J	D	0	.	.	.	.	0	h
hww01	S03	JD	J	D	0	.	.	.	.	1	h
drc03	S20	DE	D	E	469	153	153	0	153	1	h
lj04	S17	DD	D	D	347	155	155	0	155	1	h
pangl01	S03	JD	J	D	0	.	.	.	.	1	h
wxn02	S35	JE	J	E	157	157	157	0	157	1	h
sz01	S03	JD	J	D	0	161	161	.	.	1	h
xy04	S21	JE	J	E	776	161	161	0	161	1	h
zhyy04	S32	DD	D	D	161	161	161	0	161	1	h
hyw02	S06	JD	J	D	0	169	169	.	.	1	h
wh03	S34	JE	J	E	343	165	165	0	165	1	h
wjj03	S32	DE	D	E	542	169	169	0	169	1	h
wff02	S33	DE	D	E	169	169	169	0	169	1	h
lx01	S14	DE	D	E	170	170	170	0	170	1	h
wl04	S08	JD	J	D	0	174	174	.	.	1	h
zhsq04	S08	JD	J	D	0	175	175	.	.	1	h
lj04	S10	DE	D	E	171	171	171	0	171	1	h
lhj03	S26	JE	J	E	172	172	172	0	172	1	h
wxn02	S26	DD	D	D	347	174	174	0	174	1	h
lpj04	S20	DD	D	D	174	174	174	0	174	1	h
zhsq04	S29	JE	J	E	175	175	175	0	175	1	h
zhsq04	S15	DE	D	E	308	178	178	0	178	1	h
pangl01	S15	JD	J	D	0	.	.	.	.	1	h
lx01	S17	DD	D	D	181	181	181	0	181	1	h
zhy01	S25	DD	D	D	368	183	183	1	183	0	h
drc03	S08	DE	D	E	341	183	183	0	183	1	h
xmx01	S15	JD	J	D	0	.	.	.	.	1	h
lx01	S19	JD	J	D	0	.	.	.	.	1	h
lpj04	S05	JE	J	E	455	188	188	0	188	1	h
lx01	S33	DD	D	D	190	190	190	0	190	1	h
pangl01	S19	JD	J	D	0	.	.	.	.	1	h
zzh03	S20	DE	D	E	192	192	192	0	192	1	h
zhyl01	S09	DD	D	D	193	193	193	0	193	1	h
sk04	S15	DE	D	E	716	195	195	0	195	1	h
lx01	S06	DE	D	E	621	195	195	0	195	1	h
sk04	S29	JE	J	E	197	197	197	0	197	1	h
zhkx04	S23	DE	D	E	198	198	198	0	198	1	h
zhsq04	S20	JD	J	D	0	200	200	.	.	1	h
wh03	S03	DD	D	D	402	200	200	0	200	1	h
wh03	S26	JE	J	E	201	201	201	0	201	1	h
wff02	S14	DD	D	D	204	204	204	0	204	1	h
zhkx04	S08	DD	D	D	206	206	206	0	206	1	h
zhy01	S02	DE	D	E	430	125	125	1	207	0	h
zhsq04	S24	JD	J	D	0	.	.	.	.	1	h
tsh02	S26	DD	D	D	210	210	210	0	210	1	h
zhsq04	S24	DD	D	D	388	215	215	0	215	1	h
mhy02	S10	DD	D	D	216	216	216	0	216	1	h
wff02	S11	JE	J	E	218	218	218	0	218	1	h
sch02	S26	JD	J	D	0	.	.	.	.	1	h
wff02	S26	JD	J	D	0	.	.	.	.	1	h
lhj03	S15	DD	D	D	223	223	223	0	223	1	h
lqy04	S28	JD	J	D	0	.	.	.	.	1	h
lpj04	S15	DE	D	E	1350	226	226	0	226	1	h
wh03	S23	DD	D	D	748	231	231	0	231	1	h
wxn02	S17	DE	D	E	400	231	231	0	231	1	h
lhx02	S26	DD	D	D	854	235	235	0	235	1	h
lqy04	S29	JE	J	E	245	245	245	0	245	1	h
lhj03	S29	JD	J	D	0	248	248	.	.	1	h
wl04	S17	JE	J	E	63	248	266	1	247	0	h
yry01	S02	DE	D	E	248	248	248	0	248	1	h
liuzh02	S35	JE	J	E	248	248	248	0	248	1	h
wjj03	S29	JD	J	D	0	267	.	.	.	1	h
liuzh02	S11	JE	J	E	712	253	253	0	253	1	h
hyw02	S30	JD	J	D	0	271	.	.	.	1	h
tsh02	S30	JD	J	D	0	276	.	.	.	1	h
drc03	S31	DD	D	D	577	266	266	0	266	1	h
lhj03	S31	DD	D	D	492	267	267	0	267	1	h
zhy01	S08	JE	J	E	270	270	270	0	270	1	h
dmy04	S28	DD	D	D	271	271	271	0	271	1	h
wh03	S35	DD	D	D	714	276	276	0	276	1	h
drc03	S35	DD	D	D	276	276	276	0	276	1	h
hyw02	S14	DD	D	D	196	196	196	0	294	1	h
lhx02	S11	JE	J	E	693	298	298	0	298	1	h
zhsq04	S08	DD	D	D	183	183	183	0	298	1	h
wl04	S23	DE	D	E	265	41	41	1	306	0	h
liuzh02	S10	DD	D	D	780	315	315	0	315	1	h
lhx02	S35	JE	J	E	317	317	317	0	317	1	h
lqy04	S25	JE	J	E	326	326	326	0	326	1	h
hww01	S18	DE	D	E	671	330	330	0	330	1	h
wl04	S32	DD	D	D	332	332	332	0	332	1	h
wl04	S03	DE	D	E	1627	335	335	0	335	1	h
drc03	S15	DD	D	D	335	335	335	0	335	1	h
wff02	S30	JD	J	D	0	.	.	.	.	1	h
hww01	S31	JD	J	D	0	.	.	.	.	1	h
lqy04	S32	JD	J	D	0	.	.	.	.	1	h
lx01	S21	DD	D	D	909	381	381	0	381	1	h
dmy04	S05	JE	J	E	387	77	77	1	391	0	h
lx01	S10	DE	D	E	85	85	85	1	408	0	h
mhy02	S34	JD	J	D	0	.	.	.	.	1	h
lqy04	S35	DE	D	E	418	228	418	0	418	1	h
lqy04	S03	DE	D	E	423	76	423	0	423	1	h
hww01	S06	DE	D	E	305	156	156	0	464	1	h
zhy01	S14	DE	D	E	599	62	62	1	472	0	h
wxn02	S19	JE	J	E	358	179	179	0	483	1	h
wxn02	S30	DD	D	D	904	269	269	0	485	1	h
sk04	S12	DD	D	D	895	189	189	0	506	1	h
ych01	S35	JD	J	D	0	137	137	.	.	1	h
xy04	S20	DD	D	D	311	187	187	0	574	1	h
lx01	S26	DE	D	E	159	159	159	0	586	1	h
wff02	S21	DE	D	E	70	70	70	0	606	1	h
yry01	S35	JD	J	D	0	.	.	.	.	1	h
zhy01	S35	JD	J	D	0	.	.	.	.	1	h
tsh02	S21	DE	D	E	286	86	86	1	643	0	h
dmy04	S08	JD	J	D	52	156	156	0	52	1	h
lx01	S18	DE	D	E	842	159	159	0	658	1	h
zhkx04	S27	DE	D	E	152	152	152	0	663	1	h
zzh03	S26	JE	J	E	260	176	176	1	689	0	h
zhkx04	S28	JD	J	D	75	75	75	0	75	1	h
hww01	S16	JE	J	E	305	186	186	0	744	1	h
wxn02	S14	DD	D	D	307	106	106	0	745	1	h
zhyc02	S26	DD	D	D	461	34	165	0	779	1	h
zhyc02	S10	DD	D	D	22	22	22	0	786	1	h
sk04	S32	DD	D	D	566	116	116	0	786	1	h
wxn02	S18	JD	J	D	2584	213	213	0	4742	1	h
lhx03	S18	JE	J	E	160	45	160	0	803	1	h
zhkx04	S03	DE	D	E	730	160	160	0	838	1	h
liuzh02	S18	JD	J	D	2844	356	356	1	4274	0	h
zhyl01	S03	JD	J	D	2943	510	510	1	3394	0	h
lx01	S30	DE	D	E	1522	200	200	0	866	1	h
wjx04	S36	JD	J	D	2664	633	633	0	633	0	h
hyw02	S10	DD	D	D	186	186	186	0	969	1	h
lx01	S16	JE	J	E	1060	216	216	0	972	1	h
liuzh02	S10	JD	J	D	2432	134	134	0	608	0	h
sch02	S06	DD	D	D	1166	291	291	0	1035	1	h
wfy03	S35	DD	D	D	653	96	96	0	1059	1	h
tsh02	S05	DE	D	E	1317	297	297	1	1101	0	h
lpj04	S04	DD	D	D	2023	205	205	0	1140	1	h
hww01	S13	DD	D	D	310	310	310	0	1209	1	h
wfy03	S17	JD	J	D	2578	185	185	0	836	0	h
ych01	S02	DE	D	E	929	394	394	1	1262	0	h
mhy02	S13	DE	D	E	77	131	131	1	1286	0	h
wh03	S15	DD	D	D	536	125	125	0	1299	1	h
wfy03	S02	JE	J	E	1274	116	116	1	1331	0	h
zhy01	S29	DD	D	D	1101	224	224	1	1348	0	h
wfy03	S08	DE	D	E	245	131	131	0	1359	1	h
sz01	S20	JE	J	E	1035	197	197	0	1371	1	h
liuzh02	S06	JD	J	D	1766	202	202	0	140	0	h
wxn02	S09	DE	D	E	1283	186	186	0	1587	1	h
drc03	S23	DD	D	D	446	219	219	0	1604	1	h
sz01	S10	DE	D	E	717	215	215	0	1626	1	h
wff02	S15	JE	J	E	332	242	242	0	1670	1	h
hww01	S02	DE	D	E	319	224	224	0	1701	1	h
sz01	S26	DE	D	E	484	209	209	0	1732	1	h
hww01	S09	DD	D	D	736	160	160	0	1822	1	h
zhyc02	S02	JD	J	D	1934	299	402	0	402	0	h
zhyc02	S09	DE	D	E	214	214	214	1	2041	0	h
sz01	S21	DD	D	D	647	214	214	0	2073	1	h
jn03	S26	JE	J	E	34	34	34	0	2156	0	h
lhj03	S35	DD	D	D	742	164	164	0	2271	1	h
mhy02	S14	DD	D	D	657	158	158	0	2288	1	h
wff02	S02	DD	D	D	256	106	106	0	2355	1	h
lpj04	S31	DE	D	E	1952	110	110	0	2385	1	h
wjx04	S32	JD	J	D	1567	243	416	1	3004	0	h
zhyc02	S18	JD	J	D	1291	199	199	1	4407	0	h
drc03	S03	DD	D	D	1450	248	248	0	2604	1	h
lhj03	S03	DD	D	D	312	154	154	0	2648	1	h
wfy03	S05	JD	J	D	1417	182	182	1	2197	0	h
sk04	S03	DE	D	E	785	166	166	0	2698	1	h
lqy04	S08	DD	D	D	155	155	155	0	2800	1	h
sk04	S31	DE	D	E	1214	174	174	0	2943	1	h
wfy03	S23	DD	D	D	517	313	313	0	2995	1	h
drc03	S13	JD	J	D	1112	252	252	0	2503	1	h
wfy03	S09	JD	J	D	1334	227	227	1	717	0	h
xy04	S32	DD	D	D	541	186	186	0	3328	1	h
sk04	S28	JD	J	D	1587	234	234	0	1009	1	h
liuzh02	S14	DD	D	D	873	187	187	0	3583	1	h
drc03	S09	JD	J	D	1269	129	375	0	182	0	h
liuzh02	S17	DE	D	E	858	232	232	0	3601	1	h
liuzh02	S34	JD	J	D	1284	165	165	0	227	0	h
wxn02	S15	JE	J	E	455	86	86	0	4671	1	h
lpj04	S36	JD	J	D	1327	297	297	0	3246	1	h
liuzh02	S26	JD	J	D	1012	168	168	0	3563	1	h
liuzh02	S02	DD	D	D	1201	207	207	0	5940	1	h
pangl01	S17	DD	D	D	494	175	175	0	6363	1	h
zhyy04	S32	JD	J	D	1261	249	249	0	249	0	h
zzh03	S11	DD	D	D	948	36	36	0	36	0	h
zhy01	S10	DE	D	E	305	67	67	67	67	0	h
wl04	S25	JE	J	E	228	54	54	54	54	0	h
lx01	S27	JD	J	D	1208	201	201	1	510	0	h
lpj04	S28	JD	J	D	2002	192	192	0	192	1	h
zhy01	S26	DE	D	E	0	221	.	.	.	0	h
sk04	S36	JD	J	D	1002	221	221	0	221	1	h
lhx03	S17	JD	J	D	1132	168	168	1	815	0	h
lpj04	S12	JD	J	D	953	118	118	0	118	1	h
wl04	S32	JD	J	D	1182	246	246	1	1505	0	h
lpj04	S24	JD	J	D	932	54	54	0	2425	1	h
wjx04	S12	JD	J	D	1112	201	201	0	201	0	h
sk04	S32	JD	J	D	898	65	65	0	418	1	h
drc03	S05	JD	J	D	887	187	187	0	187	1	h
sk04	S16	JD	J	D	886	186	186	0	186	1	h
lpj04	S08	JD	J	D	859	159	159	0	159	1	h
lx01	S03	JD	J	D	1106	248	248	1	838	0	h
wfy03	S01	JD	J	D	1393	176	538	1	1734	0	h
xy04	S24	JD	J	D	1150	252	252	0	252	1	h
zhy01	S15	JD	J	D	1060	264	264	1	650	0	h
drc03	S21	JD	J	D	791	264	264	0	264	1	h
zhkx04	S16	JD	J	D	791	125	125	0	365	1	h
wfy03	S13	JD	J	D	1332	389	541	1	2476	0	h
lhx02	S14	JD	J	D	1334	299	553	0	553	0	h
lhx02	S02	DD	D	D	0	.	.	.	.	1	h
sch02	S02	DD	D	D	0	.	.	.	.	1	h
lhx02	S30	JD	J	D	1779	416	999	0	999	0	h
wxn02	S02	DD	D	D	0	.	.	.	.	1	h
drc03	S25	JD	J	D	771	171	171	0	171	1	h
wff02	S10	JD	J	D	901	131	131	0	131	0	h
hyw02	S06	DD	D	D	0	.	.	.	.	1	h
lhx02	S06	DD	D	D	0	.	.	.	.	1	h
dmy04	S08	DD	D	D	0	.	.	.	.	1	h
lx01	S31	JD	J	D	751	76	76	0	5239	1	h
lx01	S09	DD	D	D	0	198	198	.	.	1	h
drc03	S01	JD	J	D	894	123	123	1	2478	0	h
pangl01	S09	DD	D	D	0	.	.	.	.	1	h
xmx01	S09	DD	D	D	0	.	.	.	.	1	h
sch02	S10	DD	D	D	0	.	.	.	.	1	h
tsh02	S10	DD	D	D	0	.	.	.	.	1	h
hww01	S17	DD	D	D	0	.	.	.	.	1	h
hyw02	S18	DD	D	D	0	.	.	.	.	1	h
liuzh02	S02	JD	J	D	1342	258	605	1	1132	0	h
wxn02	S18	DD	D	D	0	.	.	.	.	1	h
zhsq04	S20	DD	D	D	0	.	.	.	.	1	h
zhyy04	S20	DD	D	D	0	.	.	.	.	1	h
xzhy02	S26	DD	D	D	0	.	.	.	.	1	h
wl04	S28	DD	D	D	0	.	.	.	.	1	h
xmx01	S33	DD	D	D	0	.	.	.	.	1	h
wfy03	S25	JD	J	D	736	198	198	0	699	1	h
jn03	S01	JD	J	D	1272	381	554	0	554	0	h
mhy02	S09	DE	D	E	0	.	.	.	.	1	h
wff02	S09	DE	D	E	0	.	.	.	.	1	h
lqy04	S15	DE	D	E	0	.	.	.	.	1	h
dmy04	S23	DE	D	E	0	.	.	.	.	1	h
zhsq04	S35	DE	D	E	0	.	.	.	.	1	h
zhsq04	S01	JE	J	E	0	.	.	.	.	1	h
zhyl01	S12	JE	J	E	0	.	.	.	.	1	h
jn03	S14	JE	J	E	0	.	.	.	.	1	h
xmx01	S16	JE	J	E	0	.	.	.	.	1	h
hyw02	S19	JE	J	E	0	.	.	.	.	1	h
mhy02	S19	JE	J	E	0	.	.	.	.	1	h
zhsq04	S21	JE	J	E	0	.	.	.	.	1	h
pangl01	S24	JE	J	E	0	.	.	.	.	1	h
zhsq04	S25	JE	J	E	0	.	.	.	.	1	h
gt03	S26	JE	J	E	0	.	.	.	.	1	h
sch02	S27	JE	J	E	0	.	.	.	.	1	h
hww01	S28	JE	J	E	0	.	.	.	.	1	h
yry01	S28	JE	J	E	0	.	.	.	.	1	h
dmy04	S29	JE	J	E	0	.	.	.	.	1	h
zhyy04	S29	JE	J	E	0	.	.	.	.	1	h
wh03	S30	JE	J	E	0	.	.	.	.	1	h
lhj03	S34	JE	J	E	0	.	.	.	.	1	h
hyw02	S35	JE	J	E	0	.	.	.	.	1	h
mhy02	S35	JE	J	E	0	.	.	.	.	1	h
sch02	S35	JE	J	E	0	.	.	.	.	1	h
tsh02	S35	JE	J	E	0	.	.	.	.	1	h
wff02	S35	JE	J	E	0	.	.	.	.	1	h
zhyc02	S35	JE	J	E	0	.	.	.	.	1	h
zhkx04	S29	JE	J	E	67	67	67	0	67	1	h
lpj04	S16	JD	J	D	713	178	178	0	574	1	h
zhyy04	S12	JD	J	D	702	219	219	0	219	1	h
lpj04	S29	JE	J	E	265	79	79	79	79	1	h
xmx01	S01	DD	D	D	2150	896	1768	0	1768	0	h
zhy01	S27	JD	J	D	1363	330	662	0	662	0	h
xmx01	S13	DD	D	D	1330	271	1330	0	1330	0	h
zzh03	S22	JE	J	E	1321	424	1321	1	1800	0	h
xmx01	S22	DE	D	E	1298	384	1298	0	1298	0	h
lpj04	S32	JD	J	D	900	198	198	0	840	1	h
lhj03	S09	JD	J	D	960	263	263	1	2158	0	h
wfy03	S26	JE	J	E	1816	418	1010	0	1010	0	h
zhyc02	S26	JD	J	D	936	256	256	0	256	0	h
tsh02	S29	DE	D	E	1249	488	987	0	987	0	h
sz01	S30	DE	D	E	982	803	982	0	982	0	h
xmx01	S30	DE	D	E	953	504	953	0	953	0	h
lhx02	S01	DE	D	E	905	289	905	0	905	0	h
xmx01	S36	JE	J	E	894	894	894	1	2160	0	h
jn03	S03	DD	D	D	1252	688	892	0	892	0	h
xmx01	S14	DE	D	E	1102	396	881	0	881	0	h
zhyl01	S30	DE	D	E	878	199	878	0	878	0	h
zhy01	S01	DD	D	D	1937	300	876	0	876	0	h
tsh02	S01	DE	D	E	1515	222	869	0	869	0	h
zhyl01	S22	DE	D	E	862	142	862	0	862	0	h
lhx02	S09	DE	D	E	1162	622	858	0	858	0	h
wl04	S20	JD	J	D	1049	377	377	1	3775	0	h
jn03	S22	JE	J	E	983	323	849	0	849	0	h
gt03	S01	JD	J	D	1081	266	420	0	420	0	h
lhx02	S18	JD	J	D	1117	221	458	1	1440	0	h
tsh02	S18	DD	D	D	824	824	824	0	824	0	h
wjx04	S16	DD	D	D	1321	622	817	0	817	0	h
xmx01	S02	DE	D	E	808	808	808	0	808	0	h
lhx03	S29	JD	J	D	1047	411	411	0	411	0	h
mhy02	S05	DE	D	E	806	584	806	0	806	0	h
tsh02	S31	JE	J	E	800	412	800	0	800	0	h
mhy02	S22	JD	J	D	1055	192	438	1	1321	0	h
zhyc02	S25	DE	D	E	756	190	756	0	756	0	h
xy04	S16	JD	J	D	1616	123	123	0	2688	1	h
wfy03	S33	JD	J	D	1603	163	163	1	3596	0	h
zhyc02	S05	DE	D	E	2218	591	735	0	735	0	h
yry01	S33	DD	D	D	730	409	730	0	730	0	h
xmx01	S21	DD	D	D	724	437	724	0	724	0	h
lhx02	S14	DD	D	D	887	181	720	0	720	0	h
wjx04	S03	DE	D	E	1408	289	720	0	720	0	h
wfy03	S36	DE	D	E	1534	458	715	0	715	0	h
sz01	S01	DD	D	D	948	537	715	1	1772	0	h
lhj03	S02	JE	J	E	768	714	714	1	1342	0	h
xy04	S12	JD	J	D	599	134	134	0	909	1	h
ych01	S29	DD	D	D	702	268	702	0	702	0	h
lhx03	S02	JE	J	E	695	201	695	0	695	0	h
liuzh02	S06	DD	D	D	682	206	682	0	682	0	h
lhx02	S22	DD	D	D	680	224	680	0	680	0	h
lhx03	S10	JE	J	E	679	311	679	0	679	0	h
ych01	S20	JE	J	E	678	357	678	0	678	0	h
hyw02	S10	JD	J	D	797	202	202	1	785	0	h
lhj03	S36	DE	D	E	1074	299	673	1	1117	0	h
wfy03	S31	DD	D	D	1167	251	671	0	671	0	h
lj04	S23	JD	J	D	1225	304	662	1	1883	0	h
zhy01	S03	JD	J	D	1013	259	451	0	451	0	h
liuzh02	S03	JE	J	E	1195	337	659	0	659	0	h
jn03	S20	DE	D	E	658	658	658	1	1240	0	h
zhy01	S30	DE	D	E	1521	224	654	0	654	0	h
lhx02	S15	JE	J	E	851	653	653	0	653	0	h
wh03	S06	JE	J	E	1102	206	649	0	649	0	h
xy04	S12	DD	D	D	649	649	649	1	2104	0	h
zhyc02	S13	DE	D	E	647	647	647	1	800	0	h
xy04	S09	JE	J	E	895	266	645	0	645	0	h
wxn02	S30	JD	J	D	741	185	185	0	185	0	h
wjj03	S22	JE	J	E	1262	284	645	1	3677	0	h
liuzh02	S23	JE	J	E	1087	332	638	0	638	0	h
gt03	S13	JD	J	D	748	201	201	0	201	0	h
lj04	S18	DE	D	E	628	401	628	0	628	0	h
pangl01	S05	DD	D	D	814	360	623	0	623	0	h
wfy03	S22	JE	J	E	1210	622	622	0	622	0	h
xmx01	S05	DD	D	D	1013	189	620	0	620	0	h
zzh03	S17	JD	J	D	690	145	145	1	1568	0	h
ych01	S10	DE	D	E	618	372	618	0	618	0	h
ych01	S34	DE	D	E	614	309	614	0	614	0	h
wl04	S36	DD	D	D	1092	411	613	1	2873	0	h
lx01	S15	JD	J	D	542	113	113	0	344	1	h
xy04	S01	JE	J	E	1471	611	611	0	611	0	h
zhyy04	S07	DE	D	E	844	364	610	1	1747	0	h
xyy03	S33	JD	J	D	827	286	286	0	286	0	h
wl04	S04	JD	J	D	723	189	189	1	1131	0	h
lhx03	S13	JD	J	D	754	229	229	0	229	0	h
zzh03	S33	JD	J	D	839	317	317	0	317	0	h
xyy03	S10	JE	J	E	1603	287	602	0	602	0	h
jn03	S31	DD	D	D	839	347	597	0	597	0	h
lhx02	S29	DE	D	E	596	222	596	0	596	0	h
ych01	S01	DD	D	D	593	380	593	0	593	0	h
zhyl01	S15	JD	J	D	743	233	233	0	233	0	h
wff02	S01	DE	D	E	812	293	589	0	589	0	h
wfy03	S04	DE	D	E	747	379	584	0	584	0	h
hyw02	S22	DD	D	D	582	359	582	0	582	0	h
wh03	S33	JD	J	D	1508	154	154	0	3171	1	h
hww01	S22	DE	D	E	1362	322	581	0	581	0	h
zhyc02	S30	DD	D	D	1132	330	581	0	581	0	h
ych01	S05	DD	D	D	578	288	578	0	578	0	h
xmx01	S17	DD	D	D	736	323	574	0	574	0	h
xzhy02	S29	DE	D	E	573	296	573	0	573	0	h
drc03	S29	JD	J	D	505	210	210	0	210	1	h
tsh02	S19	JE	J	E	568	568	568	0	568	0	h
wjj03	S10	JE	J	E	1838	268	564	0	564	0	h
zhy01	S07	JD	J	D	889	263	388	0	388	0	h
xy04	S20	JD	J	D	753	254	254	1	1174	0	h
lj04	S01	DD	D	D	555	283	555	0	555	0	h
lqy04	S16	JD	J	D	498	162	162	0	162	1	h
zhyl01	S27	JD	J	D	700	202	202	0	202	0	h
xzhy02	S34	DD	D	D	734	314	553	1	1248	0	h
jn03	S11	DD	D	D	552	221	552	0	552	0	h
jn03	S24	DE	D	E	849	288	549	0	549	0	h
wl04	S33	JE	J	E	1792	449	549	1	9245	0	h
zhkx04	S24	DD	D	D	1089	495	546	1	3476	0	h
xyy03	S07	DD	D	D	1209	244	546	1	5618	0	h
yry01	S24	JE	J	E	545	545	545	0	545	0	h
wjj03	S28	DE	D	E	749	231	543	1	1495	0	h
wjj03	S33	JD	J	D	721	232	232	0	232	0	h
wl04	S12	JD	J	D	875	233	388	1	3326	0	h
jn03	S07	DD	D	D	1030	373	539	1	4964	0	h
wl04	S36	JD	J	D	705	222	222	0	222	0	h
zzh03	S09	JD	J	D	819	261	343	0	343	0	h
sz01	S23	JD	J	D	468	104	104	0	1581	1	h
zhkx04	S05	JE	J	E	537	459	537	0	537	0	h
xzhy02	S11	JE	J	E	712	295	536	0	536	0	h
zhy01	S31	JD	J	D	674	206	206	0	206	0	h
lhx03	S09	JD	J	D	1056	196	590	0	590	0	h
lhx03	S27	DD	D	D	803	373	535	1	1593	0	h
tsh02	S07	JE	J	E	534	294	534	0	534	0	h
mhy02	S29	DE	D	E	533	263	533	1	891	0	h
lhx03	S22	JE	J	E	531	274	531	1	619	0	h
zzh03	S01	JD	J	D	860	395	395	0	395	0	h
xmx01	S18	DE	D	E	530	356	530	0	530	0	h
zhyc02	S22	DD	D	D	845	530	530	1	747	0	h
yry01	S29	DD	D	D	529	374	529	0	529	0	h
lj04	S29	DD	D	D	1315	529	529	1	2023	0	h
wjj03	S17	JD	J	D	751	286	286	0	286	0	h
wjx04	S07	DE	D	E	1409	389	528	1	5091	0	h
wjx04	S31	DE	D	E	2055	295	527	0	527	0	h
lqy04	S36	JD	J	D	826	159	365	0	365	0	h
sz01	S18	DE	D	E	769	395	527	0	527	0	h
xy04	S16	DD	D	D	961	322	527	1	3991	0	h
tsh02	S27	JE	J	E	793	192	525	0	525	0	h
hww01	S15	JD	J	D	460	171	171	0	171	1	h
zhyl01	S05	DD	D	D	524	369	524	0	524	0	h
wfy03	S18	JE	J	E	523	523	523	0	523	0	h
xy04	S07	DE	D	E	714	303	523	1	1926	0	h
xyy03	S08	DE	D	E	671	214	522	0	522	0	h
lqy04	S31	DE	D	E	924	327	522	0	522	0	h
pangl01	S06	DE	D	E	521	186	521	0	521	0	h
wl04	S09	JE	J	E	1867	211	521	0	521	0	h
liuzh02	S07	JE	J	E	1706	521	521	0	521	0	h
tsh02	S22	DD	D	D	1021	254	517	0	517	0	h
tsh02	S03	JE	J	E	1049	233	514	0	514	0	h
wjx04	S28	JD	J	D	716	259	259	0	259	0	h
zhkx04	S09	JE	J	E	513	265	513	0	513	0	h
xzhy02	S31	JE	J	E	512	244	512	0	512	0	h
wxn02	S26	JD	J	D	615	189	189	1	2721	0	h
pangl01	S36	JE	J	E	511	251	511	0	511	0	h
zhyc02	S23	JE	J	E	801	309	511	1	2215	0	h
wjx04	S04	DD	D	D	749	213	510	0	510	0	h
lhx03	S32	DE	D	E	714	316	510	0	510	0	h
pangl01	S22	DE	D	E	779	510	510	0	510	0	h
lqy04	S19	DE	D	E	1108	304	510	1	880	0	h
zhyc02	S10	JD	J	D	772	276	350	0	350	0	h
zhkx04	S01	JE	J	E	662	155	508	0	508	0	h
pangl01	S25	DD	D	D	847	295	508	0	508	0	h
sz01	S17	DD	D	D	778	506	506	1	1677	0	h
lj04	S03	JD	J	D	421	124	124	0	645	1	h
ych01	S24	JE	J	E	504	275	504	0	504	0	h
wjj03	S14	JE	J	E	1139	293	503	0	503	0	h
zzh03	S28	DE	D	E	920	503	503	0	503	0	h
zhyy04	S25	JE	J	E	499	263	499	0	499	0	h
tsh02	S33	DE	D	E	690	326	499	0	499	0	h
sk04	S19	DE	D	E	1186	359	498	0	498	0	h
lqy04	S24	JD	J	D	847	426	426	0	426	0	h
gt03	S17	JD	J	D	767	214	348	1	1670	0	h
mhy02	S34	DD	D	D	491	309	491	0	491	0	h
wh03	S02	JE	J	E	945	489	489	0	489	0	h
yry01	S01	DD	D	D	641	349	488	0	488	0	h
hww01	S01	DD	D	D	1288	82	487	0	487	0	h
dmy04	S19	DE	D	E	1013	120	487	0	487	0	h
xy04	S33	JE	J	E	2233	208	486	1	16972	0	h
xzhy02	S14	DD	D	D	483	229	483	0	483	0	h
ych01	S22	DE	D	E	483	248	483	0	483	0	h
sk04	S01	JE	J	E	921	221	482	0	482	0	h
mhy02	S01	DE	D	E	482	282	482	0	482	0	h
xzhy02	S27	JE	J	E	481	266	481	0	481	0	h
lhj03	S22	JE	J	E	547	176	481	1	1394	0	h
lj04	S12	JE	J	E	480	480	480	0	480	0	h
wff02	S23	JE	J	E	663	208	480	1	1670	0	h
lhj03	S33	JD	J	D	563	65	145	1	6415	0	h
dmy04	S24	JD	J	D	718	302	302	0	302	0	h
wjx04	S32	DD	D	D	475	475	475	0	475	0	h
xmx01	S34	DE	D	E	1032	475	475	1	979	0	h
dmy04	S07	DE	D	E	973	170	475	1	2399	0	h
lhx02	S18	DD	D	D	865	173	474	0	474	0	h
wl04	S15	DE	D	E	763	232	473	0	473	0	h
zhy01	S34	DE	D	E	1066	288	473	0	473	0	h
lhx02	S10	DD	D	D	472	115	472	0	472	0	h
lhx02	S05	DE	D	E	472	389	472	0	472	0	h
zhkx04	S32	JD	J	D	707	154	298	0	298	0	h
wjx04	S11	DE	D	E	1493	172	470	0	470	0	h
jn03	S32	DE	D	E	470	470	470	0	470	0	h
wl04	S20	DD	D	D	469	208	469	0	469	0	h
xy04	S03	DE	D	E	635	205	467	1	2368	0	h
sk04	S36	DD	D	D	852	206	466	0	466	0	h
lhx03	S28	DE	D	E	466	227	466	1	1316	0	h
xzhy02	S07	JE	J	E	465	277	465	0	465	0	h
xy04	S11	DE	D	E	842	205	464	0	464	0	h
lj04	S24	JE	J	E	464	346	464	0	464	0	h
yry01	S36	JE	J	E	611	151	463	0	463	0	h
hww01	S19	JD	J	D	488	83	83	0	83	0	h
xzhy02	S17	DE	D	E	862	249	462	0	462	0	h
jn03	S36	DE	D	E	1588	233	461	0	461	0	h
pangl01	S01	DD	D	D	1300	307	461	0	461	0	h
liuzh02	S13	DE	D	E	3292	459	459	1	1119	0	h
hyw02	S05	DE	D	E	458	239	458	0	458	0	h
zhyy04	S28	DD	D	D	458	273	458	0	458	0	h
hyw02	S01	DE	D	E	593	310	458	0	458	0	h
lhj03	S05	JD	J	D	822	424	424	0	424	0	h
lx01	S23	JD	J	D	565	167	167	1	787	0	h
ych01	S30	DE	D	E	1038	457	457	1	1439	0	h
hww01	S05	DD	D	D	527	456	456	0	456	0	h
jn03	S15	DD	D	D	802	406	456	0	5418	0	h
wxn02	S25	DE	D	E	454	274	454	0	454	0	h
xzhy02	S22	DD	D	D	453	257	453	0	453	0	h
zhy01	S05	DD	D	D	1613	453	453	0	453	0	h
ych01	S09	DD	D	D	453	453	453	0	453	0	h
xyy03	S28	DE	D	E	452	250	452	0	452	0	h
zhsq04	S19	DE	D	E	805	275	452	0	452	0	h
sz01	S22	DE	D	E	452	452	452	0	452	0	h
xyy03	S01	JD	J	D	901	303	512	0	512	0	h
sz01	S29	DD	D	D	771	451	451	1	2078	0	h
wjx04	S15	DE	D	E	2778	449	449	0	449	0	h
wl04	S07	DE	D	E	872	249	449	1	1430	0	h
xyy03	S22	JE	J	E	447	447	447	0	447	0	h
lhx03	S16	DE	D	E	1083	255	446	1	2371	0	h
lx01	S11	JD	J	D	383	79	79	0	4279	1	h
sk04	S09	JE	J	E	2225	168	443	0	443	0	h
tsh02	S10	JD	J	D	886	259	504	0	504	0	h
sk04	S04	JD	J	D	827	149	149	0	149	0	h
gt03	S25	JD	J	D	611	245	245	0	245	0	h
wfy03	S27	DD	D	D	1327	263	441	0	441	0	h
zhyl01	S10	DE	D	E	777	441	441	0	441	0	h
liuzh02	S05	DE	D	E	1679	183	438	0	438	0	h
lqy04	S09	JE	J	E	996	214	438	0	438	0	h
zhkx04	S36	JD	J	D	678	325	325	0	325	0	h
dmy04	S04	JD	J	D	604	259	259	0	259	0	h
xzhy02	S01	DE	D	E	434	252	434	0	434	0	h
lj04	S30	DE	D	E	1334	164	433	1	1224	0	h
lhj03	S24	DE	D	E	1189	202	433	1	2727	0	h
zhy01	S22	DE	D	E	536	236	432	0	432	0	h
tsh02	S13	DE	D	E	429	299	429	1	1535	0	h
zhy01	S24	JE	J	E	1056	258	428	1	941	0	h
zhkx04	S20	JD	J	D	590	246	246	0	246	0	h
xmx01	S28	JE	J	E	668	426	426	1	1256	0	h
xy04	S19	DE	D	E	875	283	425	0	425	0	h
dmy04	S36	DD	D	D	831	100	424	0	424	0	h
dmy04	S09	JE	J	E	607	230	424	0	424	0	h
wjx04	S05	JE	J	E	992	424	424	0	424	0	h
sch02	S18	JD	J	D	669	326	326	0	326	0	h
drc03	S27	DD	D	D	517	181	424	1	1728	0	h
gt03	S05	JD	J	D	611	271	271	0	271	0	h
lqy04	S01	JE	J	E	655	230	422	0	422	0	h
yry01	S20	JE	J	E	701	421	421	0	421	0	h
lhx03	S21	JD	J	D	529	197	197	1	1041	0	h
liuzh02	S22	JD	J	D	821	492	492	0	492	0	h
drc03	S17	JD	J	D	750	183	423	1	2574	0	h
wjj03	S01	JD	J	D	593	266	266	0	266	0	h
wl04	S19	DE	D	E	1119	137	419	0	419	0	h
wfy03	S24	DE	D	E	943	201	419	0	419	0	h
zhkx04	S15	DE	D	E	846	216	419	0	419	0	h
hyw02	S31	JE	J	E	418	216	418	0	418	0	h
wh03	S19	DD	D	D	1042	417	417	0	417	0	h
sk04	S20	JD	J	D	645	217	319	1	1065	0	h
yry01	S04	JE	J	E	416	416	416	1	919	0	h
zhyl01	S24	JE	J	E	414	414	414	0	414	0	h
drc03	S33	JD	J	D	598	273	273	1	1488	0	h
liuzh02	S25	DE	D	E	1178	132	412	0	412	0	h
zhkx04	S36	DD	D	D	932	280	412	0	412	0	h
lhx02	S27	JE	J	E	412	412	412	0	412	0	h
wfy03	S32	DE	D	E	812	412	412	1	1061	0	h
liuzh02	S34	DD	D	D	2372	411	411	0	411	0	h
zzh03	S13	JD	J	D	667	343	343	1	1789	0	h
wh03	S09	JD	J	D	668	207	352	0	352	0	h
lqy04	S27	DE	D	E	410	410	410	1	681	0	h
lhx02	S30	DD	D	D	1178	195	410	1	1065	0	h
sz01	S25	DD	D	D	508	243	408	0	408	0	h
hyw02	S25	DE	D	E	707	407	407	0	407	0	h
yry01	S10	DE	D	E	407	407	407	0	407	0	h
zhkx04	S16	DD	D	D	703	291	406	0	406	0	h
mhy02	S03	JE	J	E	406	406	406	0	406	0	h
wxn02	S22	DD	D	D	529	169	405	0	405	0	h
lhx02	S03	JE	J	E	903	148	404	0	404	0	h
jn03	S19	DD	D	D	1324	404	404	1	3213	0	h
ych01	S25	DD	D	D	403	244	403	0	403	0	h
ych01	S23	JD	J	D	607	291	291	1	752	0	h
sz01	S34	DE	D	E	518	205	402	1	1155	0	h
zhyl01	S16	JE	J	E	938	188	401	0	401	0	h
wjx04	S01	JE	J	E	927	210	400	1	807	0	h
zhy01	S17	DD	D	D	741	399	399	0	399	0	h
wfy03	S07	DD	D	D	1278	143	399	1	1000	0	h
wjx04	S28	DD	D	D	983	321	399	1	1225	0	h
wl04	S16	JD	J	D	708	247	393	1	1540	0	h
xmx01	S24	JE	J	E	398	398	398	0	398	0	h
lhj03	S14	JE	J	E	1114	164	397	0	397	0	h
lhx02	S17	DE	D	E	397	185	397	0	397	0	h
hyw02	S33	DE	D	E	542	241	397	0	397	0	h
zhy01	S36	JE	J	E	826	397	397	0	397	0	h
zzh03	S02	JE	J	E	728	397	397	0	397	0	h
wff02	S29	DE	D	E	499	258	397	1	4026	0	h
sz01	S27	JD	J	D	653	338	338	0	338	0	h
lpj04	S04	JD	J	D	503	189	189	1	786	0	h
xy04	S36	DD	D	D	1060	177	395	1	9919	0	h
jn03	S33	JD	J	D	559	248	248	1	2994	0	h
wxn02	S10	JD	J	D	529	218	218	0	218	0	h
pangl01	S08	JE	J	E	592	391	391	0	391	0	h
ych01	S12	JE	J	E	390	390	390	0	390	0	h
hww01	S20	JE	J	E	390	390	390	0	390	0	h
dmy04	S31	DE	D	E	556	189	389	0	389	0	h
sz01	S16	JE	J	E	389	389	389	0	389	0	h
zhyl01	S34	DE	D	E	389	187	389	1	663	0	h
wxn02	S34	JD	J	D	544	240	240	0	240	0	h
lhj03	S01	JD	J	D	716	302	420	1	2187	0	h
wl04	S16	DD	D	D	2120	235	388	1	4798	0	h
xy04	S35	DE	D	E	1245	189	387	0	387	0	h
wjj03	S18	JE	J	E	991	387	387	1	3645	0	h
zhyy04	S27	DE	D	E	995	180	386	1	2667	0	h
zzh03	S15	DD	D	D	921	149	385	0	385	0	h
jn03	S16	DE	D	E	385	237	385	1	1275	0	h
zzh03	S04	DE	D	E	785	67	384	1	2160	0	h
xmx01	S04	JE	J	E	383	383	383	0	383	0	h
wff02	S22	DD	D	D	382	233	382	0	382	0	h
liuzh02	S18	DD	D	D	3192	382	382	0	382	0	h
xyy03	S14	JE	J	E	641	382	382	0	382	0	h
hww01	S30	DE	D	E	630	382	382	0	382	0	h
yry01	S12	JE	J	E	1015	169	382	1	2142	0	h
zhy01	S13	DD	D	D	763	381	381	0	381	0	h
wjj03	S19	DD	D	D	671	381	381	1	1783	0	h
sz01	S14	DE	D	E	745	380	380	0	380	0	h
xyy03	S27	DD	D	D	380	380	380	0	380	0	h
lhj03	S30	JE	J	E	378	140	378	0	378	0	h
hyw02	S27	JE	J	E	378	149	378	0	378	0	h
xy04	S31	DE	D	E	1681	166	378	0	378	0	h
jn03	S10	JE	J	E	812	378	378	0	378	0	h
xmx01	S20	JE	J	E	378	378	378	0	378	0	h
wxn02	S05	DE	D	E	865	187	377	0	377	0	h
xmx01	S26	DE	D	E	377	377	377	0	377	0	h
jn03	S09	JD	J	D	466	172	172	1	813	0	h
lx01	S22	DE	D	E	1128	376	376	0	376	0	h
zhyl01	S06	DE	D	E	376	376	376	0	376	0	h
tsh02	S02	JD	J	D	834	231	542	0	542	0	h
zhkx04	S13	JE	J	E	374	241	374	0	374	0	h
zhy01	S33	DD	D	D	1131	185	372	1	762	0	h
gt03	S19	DD	D	D	946	252	371	1	4327	0	h
ych01	S21	DD	D	D	370	370	370	0	370	0	h
xmx01	S10	DE	D	E	370	370	370	0	370	0	h
zhsq04	S32	DD	D	D	370	370	370	1	536	0	h
wl04	S24	DD	D	D	2239	369	369	0	369	0	h
wjj03	S04	DE	D	E	930	369	369	0	369	0	h
wfy03	S06	JE	J	E	651	369	369	0	369	0	h
zhyl01	S36	JE	J	E	369	369	369	1	1280	0	h
lhj03	S13	JD	J	D	577	290	290	0	290	0	h
lqy04	S21	JE	J	E	368	368	368	0	368	0	h
zhkx04	S25	JE	J	E	368	368	368	0	368	0	h
yry01	S32	JE	J	E	368	368	368	0	368	0	h
zhyl01	S13	DD	D	D	368	368	368	1	986	0	h
zhkx04	S21	JE	J	E	778	367	367	0	367	0	h
pangl01	S35	JD	J	D	480	193	193	0	193	0	h
wfy03	S28	DE	D	E	1568	154	367	1	2066	0	h
zhyc02	S34	JD	J	D	486	201	201	0	201	0	h
wjx04	S24	DD	D	D	7009	161	365	0	365	0	h
jn03	S18	JE	J	E	829	226	365	0	365	0	h
xy04	S04	DD	D	D	780	365	365	0	365	0	h
zhy01	S23	JD	J	D	697	417	417	0	417	0	h
lj04	S04	JE	J	E	365	365	365	0	365	0	h
lj04	S34	DE	D	E	361	188	361	0	361	0	h
lhx02	S23	JE	J	E	1004	361	361	0	361	0	h
gt03	S22	JE	J	E	860	251	361	1	1079	0	h
sk04	S07	DE	D	E	877	361	361	1	2871	0	h
mhy02	S07	JE	J	E	360	209	360	0	360	0	h
ych01	S06	DE	D	E	360	360	360	0	360	0	h
wff02	S18	JD	J	D	500	223	223	0	223	0	h
gt03	S10	JE	J	E	1303	217	359	0	359	0	h
sk04	S33	JE	J	E	1915	359	359	0	359	0	h
xy04	S13	JE	J	E	677	359	359	0	359	0	h
gt03	S15	DD	D	D	1113	175	358	0	358	0	h
lj04	S19	JD	J	D	517	243	243	0	243	0	h
yry01	S05	DD	D	D	862	358	358	0	358	0	h
lj04	S25	DD	D	D	358	358	358	0	358	0	h
zhyy04	S36	JD	J	D	508	234	234	0	234	0	h
sch02	S22	DD	D	D	602	355	355	0	355	0	h
lpj04	S28	DD	D	D	2854	354	354	0	354	0	h
sk04	S13	JE	J	E	1302	354	354	1	1048	0	h
wjx04	S17	JE	J	E	516	219	353	0	353	0	h
zhyc02	S34	DD	D	D	1910	353	353	0	353	0	h
lhx03	S25	JD	J	D	566	185	295	0	295	0	h
zhyl01	S07	JD	J	D	537	269	269	0	269	0	h
liuzh02	S14	JD	J	D	1019	298	762	0	762	0	h
lj04	S11	JD	J	D	256	256	256	0	256	1	h
wjx04	S36	DD	D	D	349	179	349	0	349	0	h
wh03	S21	JD	J	D	508	252	252	0	252	0	h
sk04	S17	JE	J	E	1747	349	349	1	3593	0	h
sch02	S29	DE	D	E	920	242	349	1	3828	0	h
sz01	S05	DD	D	D	525	348	348	1	658	0	h
ych01	S19	JD	J	D	507	251	251	0	251	0	h
hyw02	S21	DE	D	E	535	187	347	0	347	0	h
lhx02	S21	DE	D	E	891	347	347	0	347	0	h
hww01	S07	JD	J	D	255	117	117	0	117	1	h
liuzh02	S30	DD	D	D	1275	347	347	1	710	0	h
dmy04	S24	DD	D	D	931	346	346	0	346	0	h
sch02	S13	DE	D	E	764	346	346	0	346	0	h
zhyy04	S01	JE	J	E	714	170	346	1	732	0	h
lqy04	S33	JE	J	E	588	172	344	1	939	0	h
lhx03	S34	JE	J	E	530	196	343	0	343	0	h
wff02	S25	DE	D	E	515	219	343	0	343	0	h
zhyy04	S04	JD	J	D	418	165	165	0	165	0	h
zhkx04	S19	DE	D	E	1049	283	343	0	343	0	h
sz01	S12	JE	J	E	949	343	343	0	343	0	h
wjx04	S24	JD	J	D	480	228	228	0	228	0	h
zhkx04	S04	JD	J	D	468	218	218	1	1349	0	h
xmx01	S12	JE	J	E	342	342	342	0	342	0	h
xyy03	S17	JD	J	D	553	305	305	0	305	0	h
sk04	S35	DE	D	E	1310	161	341	0	341	0	h
wfy03	S34	JE	J	E	540	341	341	0	341	0	h
zzh03	S32	DE	D	E	1056	180	340	0	340	0	h
dmy04	S21	JE	J	E	340	340	340	0	340	0	h
lhx03	S19	DD	D	D	865	340	340	1	902	0	h
hww01	S11	JD	J	D	246	246	246	0	246	1	h
zhyy04	S36	DD	D	D	1091	337	337	0	337	0	h
zhyl01	S33	DD	D	D	633	336	336	0	336	0	h
lpj04	S11	DE	D	E	566	188	335	0	335	0	h
xzhy02	S02	DD	D	D	546	335	335	0	335	0	h
ych01	S04	JE	J	E	335	335	335	0	335	0	h
lpj04	S27	DE	D	E	828	335	335	1	1905	0	h
lj04	S28	JE	J	E	334	334	334	0	334	0	h
zhkx04	S33	JE	J	E	334	334	334	0	334	0	h
wh03	S17	JD	J	D	548	302	302	1	1928	0	h
lhx02	S34	JD	J	D	500	258	258	0	258	0	h
gt03	S16	DE	D	E	1084	204	334	1	10918	0	h
zhyy04	S12	DD	D	D	2963	333	333	0	333	0	h
yry01	S21	DD	D	D	333	333	333	0	333	0	h
lj04	S33	DD	D	D	333	333	333	0	333	0	h
wxn02	S06	JD	J	D	463	222	222	1	1499	0	h
hyw02	S26	JD	J	D	407	168	168	0	168	0	h
zhyc02	S33	DE	D	E	844	332	332	1	5177	0	h
wfy03	S15	DD	D	D	1914	331	331	0	331	0	h
yry01	S06	DE	D	E	331	331	331	0	331	0	h
wfy03	S14	JE	J	E	657	330	330	0	330	0	h
tsh02	S30	DD	D	D	330	330	330	0	330	0	h
lhj03	S07	DD	D	D	810	171	330	1	1985	0	h
gt03	S36	DE	D	E	527	329	329	0	329	0	h
gt03	S04	DE	D	E	1924	328	328	0	328	0	h
gt03	S21	JD	J	D	647	204	413	0	413	0	h
xzhy02	S33	DE	D	E	327	327	327	0	327	0	h
xzhy02	S15	JE	J	E	327	327	327	0	327	0	h
xy04	S32	JD	J	D	547	313	313	0	313	0	h
xyy03	S04	DE	D	E	481	326	326	0	326	0	h
xyy03	S25	JD	J	D	496	262	262	0	262	0	h
lqy04	S12	JD	J	D	226	226	226	0	634	1	h
lqy04	S08	JD	J	D	223	223	223	0	223	1	h
dmy04	S15	DE	D	E	535	325	325	0	325	0	h
zzh03	S23	DD	D	D	729	324	324	0	324	0	h
zhyl01	S18	DE	D	E	324	324	324	0	324	0	h
sz01	S06	DE	D	E	323	323	323	0	323	0	h
ych01	S18	DE	D	E	323	323	323	0	323	0	h
zhyy04	S08	JD	J	D	424	207	207	0	207	0	h
wjx04	S33	JE	J	E	321	321	321	0	321	0	h
zhyy04	S24	DD	D	D	551	232	321	1	2305	0	h
zzh03	S10	JE	J	E	864	320	320	1	440	0	h
hyw02	S14	JD	J	D	686	290	471	0	471	0	h
xmx01	S27	JD	J	D	505	294	294	0	294	0	h
lhx03	S03	DD	D	D	1091	317	317	0	317	0	h
mhy02	S18	JD	J	D	494	284	284	1	692	0	h
ych01	S14	DE	D	E	317	317	317	0	317	0	h
wjx04	S35	DE	D	E	317	317	317	0	317	0	h
sch02	S23	JE	J	E	317	249	317	1	1824	0	h
mhy02	S26	DD	D	D	314	159	314	0	314	0	h
tsh02	S25	DE	D	E	499	314	314	0	314	0	h
pangl01	S20	JE	J	E	454	314	314	1	980	0	h
pangl01	S07	JD	J	D	479	272	272	0	272	0	h
hww01	S23	JD	J	D	204	78	78	0	1241	1	h
sch02	S01	DE	D	E	800	312	312	0	312	0	h
gt03	S23	DD	D	D	311	167	311	0	311	0	h
xzhy02	S03	JE	J	E	311	311	311	0	311	0	h
zhy01	S11	JD	J	D	647	443	443	0	443	0	h
jn03	S04	DE	D	E	745	309	309	1	600	0	h
sk04	S16	DD	D	D	309	309	309	1	724	0	h
zhy01	S20	JE	J	E	674	308	308	0	308	0	h
xmx01	S06	DE	D	E	308	308	308	0	308	0	h
gt03	S31	DD	D	D	1874	306	306	0	306	0	h
zhyc02	S03	JE	J	E	940	306	306	0	306	0	h
jn03	S35	DD	D	D	524	306	306	0	306	0	h
zhy01	S12	JE	J	E	590	305	305	0	305	0	h
xy04	S08	JD	J	D	388	185	185	0	185	0	h
hww01	S10	DE	D	E	305	305	305	0	305	0	h
xy04	S28	JD	J	D	622	420	420	1	2180	0	h
xyy03	S02	JE	J	E	438	304	304	0	304	0	h
ych01	S26	DE	D	E	304	304	304	0	304	0	h
lj04	S02	DE	D	E	815	304	304	1	814	0	h
gt03	S18	JE	J	E	754	180	303	0	303	0	h
lhx03	S12	DE	D	E	574	303	303	0	303	0	h
wfy03	S19	DD	D	D	1586	45	302	0	302	0	h
zzh03	S05	JD	J	D	552	351	351	0	351	0	h
wjx04	S21	JE	J	E	653	302	302	0	302	0	h
lj04	S08	JE	J	E	302	302	302	0	302	0	h
wh03	S29	JD	J	D	199	199	199	0	199	1	h
zhyy04	S11	DE	D	E	592	170	301	0	301	0	h
mhy02	S30	DD	D	D	301	301	301	0	301	0	h
wjx04	S16	JD	J	D	874	676	676	1	1392	0	h
hww01	S29	DD	D	D	300	300	300	0	300	0	h
zzh03	S21	JD	J	D	413	215	215	1	626	0	h
lhx03	S15	DD	D	D	635	299	299	0	299	0	h
ych01	S32	JE	J	E	299	299	299	0	299	0	h
lhx03	S07	DD	D	D	570	299	299	1	1965	0	h
gt03	S29	JD	J	D	397	200	200	0	200	0	h
wjj03	S31	DD	D	D	840	298	298	0	298	0	h
ych01	S33	DD	D	D	532	298	298	0	298	0	h
ych01	S28	JE	J	E	298	298	298	0	298	0	h
zhyc02	S14	DD	D	D	622	297	297	0	297	0	h
zhkx04	S04	DD	D	D	1075	296	296	0	296	0	h
sch02	S14	JD	J	D	411	217	217	0	217	0	h
zhyl01	S31	JD	J	D	418	225	225	0	225	0	h
zhyy04	S08	DD	D	D	661	294	294	0	294	0	h
liuzh02	S33	DE	D	E	546	294	294	0	294	0	h
lhj03	S17	JD	J	D	318	126	126	0	126	0	h
xzhy02	S21	DE	D	E	294	294	294	0	294	0	h
hyw02	S29	DE	D	E	294	294	294	0	294	0	h
wjj03	S36	DE	D	E	294	294	294	0	294	0	h
gt03	S27	DD	D	D	569	160	294	1	7033	0	h
xzhy02	S30	DD	D	D	293	293	293	0	293	0	h
pangl01	S10	DE	D	E	293	293	293	1	665	0	h
mhy02	S14	JD	J	D	760	241	571	1	1153	0	h
zhyc02	S07	JE	J	E	1217	292	292	1	638	0	h
lqy04	S16	DD	D	D	761	165	292	1	1721	0	h
zzh03	S35	DD	D	D	1039	291	291	0	291	0	h
zzh03	S31	DD	D	D	496	291	291	0	291	0	h
pangl01	S31	JD	J	D	356	167	167	0	167	0	h
xy04	S36	JD	J	D	524	342	342	1	918	0	h
zhyl01	S21	DD	D	D	560	290	290	0	290	0	h
wjj03	S07	DD	D	D	1005	290	290	1	2246	0	h
pangl01	S30	DE	D	E	1371	290	290	1	3355	0	h
xyy03	S31	DD	D	D	935	289	289	0	289	0	h
pangl01	S21	DD	D	D	665	289	289	0	289	0	h
tsh02	S14	DD	D	D	289	289	289	0	289	0	h
wff02	S30	DD	D	D	289	289	289	0	289	0	h
wff02	S13	DE	D	E	840	289	289	1	3755	0	h
lqy04	S04	JD	J	D	330	150	150	0	150	0	h
wl04	S01	JE	J	E	335	139	287	0	287	0	h
sz01	S13	DD	D	D	464	287	287	0	287	0	h
wh03	S10	JE	J	E	620	287	287	1	1488	0	h
zhyl01	S35	JD	J	D	179	179	179	0	179	1	h
zhyy04	S28	JD	J	D	421	243	243	0	243	0	h
dmy04	S36	JD	J	D	347	169	169	0	169	0	h
tsh02	S34	JD	J	D	177	177	177	0	359	1	h
zzh03	S18	JE	J	E	1409	285	285	0	285	0	h
liuzh02	S31	JE	J	E	1013	285	285	0	285	0	h
zhy01	S32	JE	J	E	606	285	285	0	285	0	h
dmy04	S12	DD	D	D	490	131	284	0	284	0	h
lj04	S14	DE	D	E	463	284	284	0	284	0	h
xyy03	S35	DD	D	D	284	284	284	0	284	0	h
mhy02	S31	JE	J	E	284	284	284	0	284	0	h
xmx01	S32	JE	J	E	284	284	284	0	284	0	h
lhx02	S26	JD	J	D	387	214	214	0	214	0	h
lpj04	S09	JE	J	E	2800	283	283	0	283	0	h
sch02	S21	DE	D	E	486	283	283	0	283	0	h
mhy02	S17	DE	D	E	283	283	283	0	283	0	h
lx01	S08	JE	J	E	283	283	283	0	283	0	h
xzhy02	S23	JE	J	E	890	204	283	1	1247	0	h
wfy03	S10	JE	J	E	1361	281	281	1	882	0	h
zhyl01	S17	DD	D	D	711	280	280	0	280	0	h
lj04	S26	DE	D	E	404	280	280	0	280	0	h
xy04	S28	DD	D	D	280	280	280	0	280	0	h
lqy04	S23	DE	D	E	280	280	280	0	280	0	h
xyy03	S19	DD	D	D	865	280	280	1	2550	0	h
xyy03	S09	JD	J	D	616	316	444	0	444	0	h
wjj03	S02	JE	J	E	279	279	279	0	279	0	h
zhyc02	S27	JE	J	E	279	279	279	0	279	0	h
lhj03	S19	DD	D	D	593	151	279	1	2018	0	h
drc03	S11	DD	D	D	895	278	278	0	278	0	h
zzh03	S19	DD	D	D	863	278	278	0	278	0	h
wl04	S12	DD	D	D	687	278	278	0	278	0	h
wxn02	S01	DE	D	E	646	278	278	0	278	0	h
gt03	S30	JE	J	E	415	278	278	0	278	0	h
lx01	S07	JD	J	D	402	230	230	0	230	0	h
zhyc02	S17	DE	D	E	610	278	278	1	450	0	h
dmy04	S03	DE	D	E	1201	154	277	0	277	0	h
lqy04	S32	DD	D	D	429	276	276	0	276	0	h
wxn02	S29	DE	D	E	276	276	276	0	276	0	h
dmy04	S01	JE	J	E	276	276	276	0	276	0	h
drc03	S24	DE	D	E	1506	276	276	1	631	0	h
yry01	S23	JD	J	D	398	228	228	0	228	0	h
gt03	S32	DE	D	E	1285	275	275	0	275	0	h
xy04	S15	DE	D	E	1088	275	275	0	275	0	h
jn03	S12	DE	D	E	755	275	275	0	275	0	h
zhyc02	S21	DE	D	E	517	275	275	0	275	0	h
xmx01	S08	JE	J	E	275	275	275	0	275	0	h
sk04	S24	DD	D	D	1344	274	274	0	274	0	h
gt03	S02	JE	J	E	902	274	274	0	274	0	h
xzhy02	S05	DE	D	E	574	274	274	0	274	0	h
sch02	S07	JE	J	E	646	273	273	0	273	0	h
sz01	S09	DD	D	D	532	273	273	0	273	0	h
wjx04	S12	DD	D	D	474	273	273	0	273	0	h
sk04	S20	DD	D	D	425	273	273	0	273	0	h
lhx03	S23	DD	D	D	273	273	273	0	273	0	h
lpj04	S20	JD	J	D	390	223	223	0	223	0	h
zzh03	S14	JE	J	E	680	272	272	0	272	0	h
jn03	S30	JE	J	E	586	272	272	0	272	0	h
zhyy04	S16	JD	J	D	155	155	155	0	155	1	h
gt03	S06	JE	J	E	272	272	272	0	272	0	h
hyw02	S11	JE	J	E	272	272	272	1	834	0	h
lpj04	S36	DD	D	D	941	271	271	0	271	0	h
gt03	S35	DD	D	D	936	271	271	0	271	0	h
zhsq04	S32	JD	J	D	333	179	179	1	1154	0	h
zhyc02	S06	DD	D	D	271	271	271	0	271	0	h
dmy04	S20	JD	J	D	479	155	326	0	1397	0	h
wh03	S31	DD	D	D	733	270	270	0	270	0	h
ych01	S17	DD	D	D	270	270	270	0	270	0	h
xzhy02	S25	DE	D	E	270	270	270	0	270	0	h
zhyl01	S04	JE	J	E	270	270	270	0	270	0	h
lqy04	S24	DD	D	D	1926	270	270	1	1667	0	h
wh03	S13	JD	J	D	151	151	151	0	151	1	h
zzh03	S36	DE	D	E	269	269	269	0	269	0	h
yry01	S18	DE	D	E	268	268	268	0	268	0	h
sz01	S24	JE	J	E	268	268	268	0	268	0	h
sch02	S18	DD	D	D	267	267	267	0	267	0	h
mhy02	S30	JD	J	D	364	215	215	0	215	0	h
zhsq04	S36	JD	J	D	146	146	146	0	146	1	h
ych01	S36	JE	J	E	266	266	266	0	266	0	h
lhx02	S19	JE	J	E	677	265	265	0	265	0	h
xyy03	S32	DE	D	E	658	265	265	0	265	0	h
sch02	S25	DE	D	E	265	265	265	0	265	0	h
dmy04	S28	JD	J	D	346	200	200	0	200	0	h
gt03	S14	JE	J	E	1471	265	265	1	1643	0	h
wjx04	S09	JE	J	E	1444	265	265	1	3447	0	h
zzh03	S16	DE	D	E	764	194	265	1	4311	0	h
lx01	S05	DD	D	D	1391	264	264	0	264	0	h
sk04	S23	DE	D	E	877	264	264	0	264	0	h
tsh02	S06	DD	D	D	263	263	263	0	263	0	h
xzhy02	S13	DE	D	E	263	263	263	0	263	0	h
zhyc02	S30	JD	J	D	354	215	215	0	215	0	h
wjj03	S03	DD	D	D	690	51	262	0	262	0	h
sch02	S14	DD	D	D	786	262	262	0	262	0	h
hww01	S35	JD	J	D	138	138	138	0	622	1	h
dmy04	S16	DD	D	D	310	262	262	0	262	0	h
jn03	S23	DD	D	D	262	262	262	0	262	0	h
dmy04	S12	JD	J	D	260	127	127	0	127	0	h
xy04	S29	JE	J	E	262	262	262	0	262	0	h
wh03	S11	DD	D	D	975	167	262	1	3312	0	h
wh03	S01	JD	J	D	711	252	581	0	581	0	h
xy04	S27	DE	D	E	457	261	261	0	261	0	h
mhy02	S06	DD	D	D	261	261	261	0	261	0	h
wff02	S06	DD	D	D	261	261	261	0	261	0	h
dmy04	S25	JE	J	E	261	261	261	0	261	0	h
zhyl01	S25	DD	D	D	508	260	260	0	260	0	h
wjx04	S29	JE	J	E	260	260	260	0	260	0	h
wjj03	S13	JD	J	D	412	286	286	0	286	0	h
tsh02	S34	DD	D	D	631	259	259	0	259	0	h
sch02	S22	JD	J	D	732	609	609	1	2115	0	h
sch02	S26	DD	D	D	614	258	258	0	258	0	h
zhy01	S18	DE	D	E	502	258	258	0	258	0	h
wjj03	S25	JD	J	D	644	295	527	0	527	0	h
sch02	S05	DE	D	E	2216	257	257	0	257	0	h
wff02	S27	JE	J	E	1396	257	257	0	257	0	h
wff02	S34	DD	D	D	257	257	257	0	257	0	h
zhyl01	S02	DE	D	E	257	257	257	0	257	0	h
lqy04	S20	JD	J	D	341	133	227	1	1500	0	h
wjj03	S35	DD	D	D	795	108	256	0	256	0	h
zhkx04	S11	DE	D	E	504	113	256	0	256	0	h
zhkx04	S12	JD	J	D	103	103	103	0	1946	1	h
zhsq04	S31	DE	D	E	486	256	256	0	256	0	h
sch02	S17	DE	D	E	439	256	256	0	256	0	h
wxn02	S07	JE	J	E	256	256	256	0	256	0	h
sk04	S28	DD	D	D	672	256	256	1	2830	0	h
wh03	S36	DE	D	E	537	255	255	0	255	0	h
wh03	S25	JD	J	D	99	99	99	0	99	1	h
zhsq04	S36	DD	D	D	454	255	255	1	657	0	h
drc03	S36	DE	D	E	821	255	255	1	4655	0	h
lj04	S16	JE	J	E	912	254	254	0	254	0	h
lhx03	S14	JE	J	E	772	254	254	0	254	0	h
zzh03	S12	DE	D	E	254	254	254	0	254	0	h
lqy04	S28	DD	D	D	254	134	254	1	803	0	h
lx01	S35	JD	J	D	86	86	86	0	857	1	h
lpj04	S16	DD	D	D	2138	254	254	1	5222	0	h
wjx04	S19	DE	D	E	996	253	253	0	253	0	h
yry01	S13	DD	D	D	253	253	253	0	253	0	h
xyy03	S23	DD	D	D	253	253	253	0	253	0	h
wh03	S28	DE	D	E	541	253	253	1	2073	0	h
xzhy02	S18	DD	D	D	512	252	252	0	252	0	h
zhkx04	S24	JD	J	D	330	249	249	0	249	0	h
zhyc02	S02	DD	D	D	466	252	252	0	252	0	h
ych01	S13	DD	D	D	252	252	252	0	252	0	h
zzh03	S29	JD	J	D	272	210	210	0	210	0	h
lhx02	S31	JE	J	E	678	251	251	0	251	0	h
wjj03	S27	DD	D	D	582	251	251	0	251	0	h
wjj03	S09	JD	J	D	549	352	492	0	492	0	h
lj04	S21	DD	D	D	251	251	251	0	251	0	h
lx01	S01	DD	D	D	1573	251	251	1	1767	0	h
sz01	S36	JE	J	E	1011	250	250	0	250	0	h
jn03	S34	JE	J	E	250	250	250	0	250	0	h
hyw02	S23	JE	J	E	600	250	250	1	955	0	h
zhyc02	S01	DE	D	E	1007	250	250	1	2113	0	h
lhx03	S33	JD	J	D	521	340	475	0	475	0	h
sz01	S31	JD	J	D	411	368	368	0	368	0	h
wjx04	S25	JE	J	E	805	249	249	0	249	0	h
lhx03	S35	DD	D	D	475	249	249	0	249	0	h
tsh02	S18	JD	J	D	1538	411	1538	0	1538	0	h
zhyc02	S22	JD	J	D	1247	106	1247	1	2342	0	h
lhx02	S02	JD	J	D	1122	177	1122	0	1122	0	h
sz01	S04	JE	J	E	249	249	249	0	249	0	h
drc03	S32	DE	D	E	836	249	249	1	2869	0	h
xyy03	S12	DE	D	E	860	248	248	0	248	0	h
wjj03	S23	DD	D	D	578	248	248	0	248	0	h
tsh02	S17	DE	D	E	248	248	248	0	248	0	h
zhsq04	S09	JE	J	E	248	248	248	0	248	0	h
ych01	S27	JD	J	D	854	497	854	0	854	0	h
wff02	S14	JD	J	D	838	315	838	0	838	0	h
pangl01	S29	DD	D	D	692	248	248	1	4412	0	h
lx01	S36	JE	J	E	671	247	247	1	880	0	h
xyy03	S05	JD	J	D	807	447	807	0	807	0	h
wff02	S05	DE	D	E	575	246	246	0	246	0	h
jn03	S25	JD	J	D	753	220	753	0	753	0	h
ych01	S08	JE	J	E	246	246	246	0	246	0	h
drc03	S28	DE	D	E	508	246	246	1	1081	0	h
lj04	S31	JD	J	D	743	562	743	0	743	0	h
zhyc02	S18	DD	D	D	735	245	245	0	245	0	h
ych01	S03	JD	J	D	710	710	710	0	710	0	h
wff02	S10	DD	D	D	245	245	245	0	245	0	h
pangl01	S02	DE	D	E	764	245	245	1	1134	0	h
drc03	S18	JE	J	E	2074	245	245	1	1340	0	h
liuzh02	S22	DD	D	D	1723	245	245	1	1385	0	h
dmy04	S20	DD	D	D	244	97	244	0	244	0	h
lhj03	S11	DD	D	D	398	244	244	0	244	0	h
wh03	S04	DE	D	E	355	244	244	0	244	0	h
xyy03	S06	JE	J	E	244	244	244	0	244	0	h
zhsq04	S28	DD	D	D	244	244	244	1	458	0	h
lhx02	S10	JD	J	D	645	188	645	1	1421	0	h
xmx01	S31	JD	J	D	618	309	618	0	618	0	h
mhy02	S25	DE	D	E	411	243	243	0	243	0	h
gt03	S11	DD	D	D	388	243	243	0	243	0	h
tsh02	S14	JD	J	D	611	154	611	0	611	0	h
wjj03	S15	DD	D	D	2070	242	242	0	242	0	h
zzh03	S27	DD	D	D	795	242	242	0	242	0	h
liuzh02	S29	DE	D	E	2174	242	242	1	5393	0	h
xyy03	S16	DE	D	E	816	240	240	0	240	0	h
mhy02	S02	JD	J	D	608	274	608	1	842	0	h
tsh02	S22	JD	J	D	561	283	561	0	561	0	h
mhy02	S23	JE	J	E	404	239	239	0	239	0	h
ych01	S07	JD	J	D	559	559	559	0	559	0	h
dmy04	S13	JE	J	E	239	239	239	0	239	0	h
yry01	S22	DE	D	E	468	239	239	1	637	0	h
xy04	S23	DE	D	E	982	239	239	1	2147	0	h
lhx03	S11	DD	D	D	822	238	238	0	238	0	h
xzhy02	S19	JE	J	E	432	238	238	0	238	0	h
yry01	S08	JE	J	E	279	238	238	0	238	0	h
lpj04	S32	DD	D	D	238	238	238	0	238	0	h
xy04	S24	DD	D	D	3035	238	238	1	5662	0	h
zzh03	S24	DE	D	E	1276	237	237	0	237	0	h
liuzh02	S19	JE	J	E	981	237	237	0	237	0	h
lhj03	S10	JE	J	E	586	237	237	0	237	0	h
wxn02	S31	JE	J	E	438	237	237	0	237	0	h
wjj03	S11	DD	D	D	237	237	237	0	237	0	h
lj04	S06	DE	D	E	237	237	237	0	237	0	h
xmx01	S35	JD	J	D	538	538	538	0	538	0	h
zhyy04	S15	DE	D	E	589	236	236	0	236	0	h
xzhy02	S02	JD	J	D	537	207	537	0	537	0	h
xzhy02	S22	JD	J	D	536	382	536	0	536	0	h
xmx01	S19	JD	J	D	536	536	536	0	536	0	h
zhsq04	S17	JE	J	E	236	236	236	1	1802	0	h
xmx01	S03	JD	J	D	530	257	530	0	530	0	h
lhx02	S34	DD	D	D	235	235	235	0	235	0	h
zhyy04	S35	DE	D	E	235	235	235	0	235	0	h
xyy03	S36	DE	D	E	235	235	235	0	235	0	h
wfy03	S21	JD	J	D	528	293	528	0	528	0	h
wl04	S13	JE	J	E	234	113	234	0	234	0	h
hww01	S14	DE	D	E	869	234	234	0	234	0	h
ych01	S31	JD	J	D	525	263	525	0	525	0	h
wl04	S05	JE	J	E	445	234	234	0	234	0	h
wff02	S07	JE	J	E	335	234	234	0	234	0	h
wff02	S03	JE	J	E	234	234	234	0	234	0	h
sk04	S24	JD	J	D	814	257	514	0	514	0	h
lhj03	S23	DD	D	D	433	233	233	0	233	0	h
lpj04	S07	DE	D	E	2555	233	233	1	1976	0	h
liuzh02	S30	JD	J	D	478	223	478	1	781	0	h
lqy04	S11	DE	D	E	484	232	232	0	232	0	h
pangl01	S12	JE	J	E	460	232	232	0	232	0	h
pangl01	S27	JD	J	D	463	463	463	0	463	0	h
wff02	S19	JE	J	E	232	232	232	0	232	0	h
drc03	S19	DD	D	D	2517	231	231	0	231	0	h
wff02	S17	DE	D	E	231	231	231	0	231	0	h
xmx01	S23	JD	J	D	457	261	457	1	669	0	h
lj04	S32	JE	J	E	231	231	231	0	231	0	h
pangl01	S33	DD	D	D	1361	230	230	0	230	0	h
gt03	S08	DE	D	E	567	230	230	0	230	0	h
lj04	S15	JD	J	D	443	443	443	0	443	0	h
yry01	S19	JD	J	D	442	442	442	0	442	0	h
tsh02	S15	JE	J	E	591	229	229	0	229	0	h
mhy02	S02	DD	D	D	229	229	229	0	229	0	h
xzhy02	S06	DD	D	D	229	229	229	0	229	0	h
gt03	S09	JD	J	D	437	278	437	0	437	0	h
xy04	S04	JD	J	D	421	255	421	1	1501	0	h
lj04	S27	JD	J	D	410	410	410	0	410	0	h
hww01	S25	DD	D	D	228	228	228	0	228	0	h
zhyy04	S24	JD	J	D	398	173	398	0	398	0	h
zhyl01	S14	DE	D	E	452	227	227	0	227	0	h
zhy01	S21	DD	D	D	227	227	227	0	227	0	h
sch02	S10	JD	J	D	396	396	396	0	396	0	h
lj04	S20	JE	J	E	533	227	227	1	1235	0	h
wl04	S24	JD	J	D	394	394	394	0	394	0	h
wl04	S31	DE	D	E	691	226	226	0	226	0	h
jn03	S08	DE	D	E	603	226	226	0	226	0	h
wjx04	S23	DE	D	E	226	226	226	0	226	0	h
xmx01	S11	JD	J	D	375	375	375	0	375	0	h
hyw02	S22	JD	J	D	367	367	367	0	367	0	h
wfy03	S29	JD	J	D	365	365	365	0	365	0	h
jn03	S28	DE	D	E	294	225	225	0	225	0	h
pangl01	S23	JD	J	D	360	360	360	0	360	0	h
ych01	S16	JE	J	E	225	225	225	0	225	0	h
zhy01	S28	JE	J	E	225	225	225	0	225	0	h
lj04	S22	DE	D	E	1123	225	225	1	1379	0	h
wxn02	S23	JE	J	E	1464	224	224	0	224	0	h
zhyl01	S32	JE	J	E	595	224	224	0	224	0	h
yry01	S25	DD	D	D	224	224	224	0	224	0	h
wxn02	S34	DD	D	D	224	224	224	0	224	0	h
zhyl01	S26	DE	D	E	224	224	224	0	224	0	h
zhyc02	S14	JD	J	D	358	191	358	0	358	0	h
drc03	S10	JE	J	E	2068	224	224	1	955	0	h
sz01	S11	JD	J	D	351	351	351	0	351	0	h
wjx04	S20	JD	J	D	349	349	349	0	349	0	h
pangl01	S32	JE	J	E	300	223	223	0	223	0	h
yry01	S11	JD	J	D	347	347	347	0	347	0	h
jn03	S21	JD	J	D	343	199	343	1	441	0	h
zhkx04	S32	DD	D	D	462	222	222	0	222	0	h
lhx02	S22	JD	J	D	334	334	334	0	334	0	h
hyw02	S18	JD	J	D	334	334	334	1	655	0	h
dmy04	S16	JD	J	D	332	165	332	0	332	0	h
xy04	S17	JE	J	E	572	222	222	1	1756	0	h
pangl01	S13	DD	D	D	523	222	222	1	3484	0	h
zzh03	S34	JE	J	E	913	221	221	0	221	0	h
sch02	S34	DD	D	D	1499	220	220	0	220	0	h
zhy01	S09	DD	D	D	303	220	220	0	220	0	h
zhsq04	S11	DE	D	E	220	220	220	0	220	0	h
wjx04	S27	DE	D	E	220	220	220	0	220	0	h
zhyl01	S23	JD	J	D	332	332	332	1	738	0	h
lhx03	S06	JE	J	E	219	219	219	0	219	0	h
zhyc02	S19	JE	J	E	219	219	219	0	219	0	h
zhsq04	S16	DD	D	D	386	219	219	1	2792	0	h
lx01	S34	DE	D	E	403	219	219	1	2906	0	h
xyy03	S15	DD	D	D	790	218	218	0	218	0	h
pangl01	S14	DE	D	E	573	218	218	0	218	0	h
gt03	S33	JD	J	D	327	162	327	0	327	0	h
zhkx04	S31	DE	D	E	461	218	218	0	218	0	h
yry01	S27	JD	J	D	325	203	325	0	325	0	h
zzh03	S07	DD	D	D	661	218	218	1	1653	0	h
lhj03	S28	DE	D	E	884	217	217	0	217	0	h
xmx01	S07	JD	J	D	322	322	322	0	322	0	h
wff02	S26	DD	D	D	377	217	217	0	217	0	h
ych01	S15	JD	J	D	319	319	319	0	319	0	h
zhsq04	S07	DE	D	E	314	217	217	1	673	0	h
zzh03	S03	DD	D	D	801	216	216	0	216	0	h
hww01	S24	JE	J	E	316	216	216	0	216	0	h
gt03	S28	DE	D	E	608	216	216	1	5506	0	h
lhx03	S24	DE	D	E	916	215	215	0	215	0	h
wh03	S20	DE	D	E	704	215	215	0	215	0	h
zhyl01	S28	JE	J	E	579	215	215	0	215	0	h
yry01	S03	JD	J	D	313	313	313	0	313	0	h
ych01	S11	JD	J	D	309	309	309	0	309	0	h
yry01	S30	DE	D	E	215	215	215	0	215	0	h
wjj03	S21	JD	J	D	304	263	304	0	304	0	h
xzhy02	S06	JD	J	D	301	301	301	0	301	0	h
xyy03	S13	JD	J	D	300	300	300	0	300	0	h
hyw02	S30	DD	D	D	214	214	214	0	214	0	h
lhx02	S06	JD	J	D	295	295	295	0	295	0	h
wjj03	S12	DE	D	E	785	213	213	1	2086	0	h
xyy03	S11	DD	D	D	591	212	212	0	212	0	h
yry01	S16	JE	J	E	212	212	212	0	212	0	h
zhyy04	S21	JE	J	E	212	212	212	0	212	0	h
sz01	S28	JE	J	E	212	212	212	0	212	0	h
lx01	S04	JE	J	E	1377	212	212	1	905	0	h
drc03	S02	JE	J	E	1390	212	212	1	1285	0	h
lj04	S35	JD	J	D	292	292	292	0	292	0	h
hyw02	S07	JE	J	E	211	211	211	0	211	0	h
yry01	S34	DE	D	E	314	210	210	0	210	0	h
xzhy02	S18	JD	J	D	288	288	288	0	288	0	h
hyw02	S34	DD	D	D	210	210	210	0	210	0	h
lhj03	S21	JD	J	D	286	286	286	0	286	0	h
zhyl01	S29	DD	D	D	465	210	210	1	1992	0	h
gt03	S07	DD	D	D	1406	119	210	1	4447	0	h
hyw02	S15	JE	J	E	209	209	209	0	209	0	h
zhyc02	S15	JE	J	E	873	208	208	0	208	0	h
wjj03	S16	DE	D	E	806	208	208	1	537	0	h
xmx01	S25	DD	D	D	391	208	208	1	581	0	h
zhyl01	S20	JE	J	E	507	208	208	1	1998	0	h
lhj03	S08	DE	D	E	448	103	207	0	207	0	h
wh03	S24	DE	D	E	798	207	207	0	207	0	h
lhx03	S05	JD	J	D	279	279	279	0	279	0	h
yry01	S15	JD	J	D	278	278	278	0	278	0	h
jn03	S27	DD	D	D	439	207	207	1	3312	0	h
liuzh02	S21	DE	D	E	1933	207	207	1	3789	0	h
liuzh02	S26	DD	D	D	784	206	206	0	206	0	h
lj04	S07	JD	J	D	275	223	275	0	275	0	h
wff02	S31	JE	J	E	206	206	206	0	206	0	h
zhy01	S04	JE	J	E	1238	205	205	0	205	0	h
wfy03	S11	DD	D	D	390	205	205	0	205	0	h
zhyy04	S23	DE	D	E	205	205	205	0	205	0	h
lhj03	S32	DE	D	E	1173	204	204	0	204	0	h
lhx03	S30	JE	J	E	545	204	204	0	204	0	h
wjj03	S08	DE	D	E	365	204	204	0	204	0	h
yry01	S31	JD	J	D	271	271	271	0	271	0	h
wh03	S22	JE	J	E	285	204	204	1	1425	0	h
wxn02	S11	JE	J	E	855	204	204	1	2121	0	h
yry01	S26	DE	D	E	203	203	203	0	203	0	h
zhkx04	S08	JD	J	D	266	266	266	0	266	0	h
lqy04	S12	DD	D	D	637	202	202	0	202	0	h
liuzh02	S09	DE	D	E	568	202	202	0	202	0	h
lpj04	S12	DD	D	D	401	202	202	0	202	0	h
zhkx04	S35	DE	D	E	334	202	202	0	202	0	h
mhy02	S27	JE	J	E	202	202	202	0	202	0	h
sz01	S35	JD	J	D	265	265	265	0	265	0	h
tsh02	S06	JD	J	D	262	262	262	0	262	0	h
wxn02	S14	JD	J	D	261	161	261	0	261	0	h
wjj03	S05	JD	J	D	257	257	257	0	257	0	h
zhyl01	S11	JD	J	D	252	252	252	0	252	0	h
sk04	S08	JD	J	D	949	249	249	0	249	0	h
lhx03	S01	JD	J	D	249	249	249	0	249	0	h
sz01	S07	JD	J	D	249	249	249	0	249	0	h
sch02	S34	JD	J	D	246	246	246	0	246	0	h
wff02	S34	JD	J	D	243	243	243	0	243	0	h
pangl01	S28	JE	J	E	200	200	200	0	200	0	h
sk04	S21	JE	J	E	951	200	200	1	595	0	h
zhkx04	S12	DD	D	D	553	199	199	0	199	0	h
mhy02	S21	DE	D	E	199	199	199	0	199	0	h
mhy02	S11	JE	J	E	199	199	199	0	199	0	h
jn03	S06	JE	J	E	535	199	199	1	1135	0	h
wl04	S29	JE	J	E	198	198	198	0	198	0	h
xyy03	S18	JE	J	E	478	197	197	0	197	0	h
sch02	S31	JE	J	E	197	197	197	0	197	0	h
wh03	S32	DE	D	E	277	197	197	1	432	0	h
sch02	S02	JD	J	D	240	240	240	0	240	0	h
wl04	S08	DD	D	D	949	196	196	0	196	0	h
lqy04	S04	DD	D	D	914	196	196	0	196	0	h
wxn02	S33	DE	D	E	621	196	196	1	941	0	h
yry01	S17	DD	D	D	481	196	196	1	1292	0	h
zhyy04	S04	DD	D	D	273	195	195	0	195	0	h
mhy02	S15	JE	J	E	195	195	195	0	195	0	h
hww01	S32	JE	J	E	492	195	195	1	317	0	h
zhyl01	S01	DD	D	D	742	195	195	1	1432	0	h
lhx03	S36	DE	D	E	450	195	195	1	1795	0	h
wxn02	S21	DE	D	E	450	194	194	0	194	0	h
zhyy04	S05	JE	J	E	194	194	194	0	194	0	h
sk04	S11	DE	D	E	599	194	194	1	1531	0	h
wjj03	S24	DE	D	E	2083	193	193	0	193	0	h
wxn02	S02	JD	J	D	239	239	239	0	239	0	h
dmy04	S33	JE	J	E	350	193	193	0	193	0	h
xy04	S05	JE	J	E	193	193	193	0	193	0	h
tsh02	S02	DD	D	D	441	193	193	1	519	0	h
lpj04	S21	JE	J	E	1749	192	192	0	192	0	h
hyw02	S26	DD	D	D	399	192	192	0	192	0	h
xzhy02	S10	DD	D	D	192	192	192	0	192	0	h
hyw02	S02	JD	J	D	237	237	237	0	237	0	h
zhyy04	S13	JE	J	E	347	192	192	1	527	0	h
drc03	S04	DE	D	E	1503	191	191	0	191	0	h
gt03	S20	DE	D	E	852	191	191	0	191	0	h
dmy04	S17	JE	J	E	467	191	191	0	191	0	h
hyw02	S09	DE	D	E	191	191	191	0	191	0	h
dmy04	S11	DE	D	E	191	191	191	0	191	0	h
wxn02	S27	JE	J	E	448	190	190	0	190	0	h
mhy02	S06	JD	J	D	236	236	236	0	236	0	h
xzhy02	S10	JD	J	D	236	236	236	0	236	0	h
sk04	S27	DE	D	E	190	190	190	1	1713	0	h
sch02	S33	DE	D	E	665	189	189	0	189	0	h
lx01	S25	DD	D	D	451	189	189	0	189	0	h
zhsq04	S23	DE	D	E	366	189	189	0	189	0	h
xyy03	S21	JD	J	D	236	236	236	0	236	0	h
xzhy02	S34	JD	J	D	235	235	235	0	235	0	h
mhy02	S10	JD	J	D	232	232	232	0	232	0	h
wl04	S27	DE	D	E	189	189	189	1	3033	0	h
xyy03	S26	JE	J	E	670	188	188	0	188	0	h
hww01	S08	JE	J	E	244	188	188	0	188	0	h
wjj03	S34	JE	J	E	188	188	188	0	188	0	h
jn03	S29	JD	J	D	231	231	231	0	231	0	h
lx01	S29	DD	D	D	626	188	188	1	3033	0	h
xyy03	S34	JE	J	E	622	186	186	0	186	0	h
sch02	S11	JE	J	E	481	186	186	0	186	0	h
tsh02	S09	DE	D	E	186	186	186	0	186	0	h
wh03	S27	DD	D	D	186	186	186	1	957	0	h
sz01	S15	JD	J	D	227	227	227	0	227	0	h
wh03	S16	DE	D	E	803	186	186	1	6179	0	h
wff02	S22	JD	J	D	226	226	226	0	226	0	h
sch02	S30	DD	D	D	564	185	185	0	185	0	h
mhy02	S26	JD	J	D	226	226	226	0	226	0	h
lhx03	S04	DE	D	E	457	184	184	0	184	0	h
wl04	S35	DE	D	E	366	183	183	0	183	0	h
lqy04	S13	JE	J	E	336	183	183	0	183	0	h
zhsq04	S05	JE	J	E	183	183	183	0	183	0	h
drc03	S30	JE	J	E	183	183	183	0	183	0	h
yry01	S14	DE	D	E	710	183	183	1	1003	0	h
sch02	S15	JE	J	E	451	183	183	1	1309	0	h
wl04	S28	JD	J	D	225	225	225	0	225	0	h
zhsq04	S13	JE	J	E	182	182	182	0	182	0	h
lpj04	S01	JE	J	E	1775	182	182	1	927	0	h
pangl01	S04	JE	J	E	698	182	182	1	2424	0	h
lhj03	S12	DE	D	E	428	181	181	0	181	0	h
lj04	S36	JE	J	E	933	181	181	1	1011	0	h
jn03	S13	JD	J	D	224	224	224	0	224	0	h
zhyy04	S16	DD	D	D	657	180	180	0	180	0	h
wxn02	S03	JE	J	E	746	180	180	1	331	0	h
zhkx04	S17	JE	J	E	761	180	180	1	1770	0	h
lhx03	S26	JE	J	E	179	179	179	0	179	0	h
sch02	S06	JD	J	D	223	223	223	0	223	0	h
xzhy02	S14	JD	J	D	222	222	222	0	222	0	h
lpj04	S23	DE	D	E	1345	178	178	0	178	0	h
wjj03	S30	JE	J	E	266	178	178	0	178	0	h
hyw02	S02	DD	D	D	178	178	178	0	178	0	h
sk04	S04	DD	D	D	1005	177	177	0	177	0	h
lhj03	S04	DE	D	E	1416	176	176	0	176	0	h
hww01	S36	JE	J	E	1020	176	176	0	176	0	h
wh03	S12	DE	D	E	396	176	176	0	176	0	h
sk04	S25	JE	J	E	383	176	176	0	176	0	h
zhyy04	S31	DE	D	E	289	176	176	0	176	0	h
tsh02	S26	JD	J	D	222	222	222	0	222	0	h
xyy03	S03	DD	D	D	413	175	175	0	175	0	h
lhj03	S18	JE	J	E	368	175	175	1	604	0	h
wh03	S07	DD	D	D	364	175	175	1	1283	0	h
wl04	S04	DD	D	D	1461	174	174	0	174	0	h
zhyy04	S20	JD	J	D	220	220	220	0	220	0	h
lpj04	S13	JE	J	E	1094	173	173	0	173	0	h
tsh02	S23	JE	J	E	790	172	172	0	172	0	h
drc03	S26	JE	J	E	776	172	172	0	172	0	h
lx01	S24	JE	J	E	502	172	172	0	172	0	h
wjx04	S08	DD	D	D	418	172	172	0	172	0	h
lqy04	S36	DD	D	D	398	172	172	0	172	0	h
zhsq04	S04	JD	J	D	217	217	217	0	217	0	h
drc03	S14	JE	J	E	1960	171	171	0	171	0	h
xyy03	S30	JE	J	E	171	171	171	0	171	0	h
wxn02	S13	DE	D	E	412	171	171	1	1095	0	h
gt03	S34	JE	J	E	703	170	170	0	170	0	h
zzh03	S08	DE	D	E	276	170	170	0	170	0	h
lqy04	S05	JE	J	E	170	170	170	0	170	0	h
zhy01	S06	DE	D	E	390	169	169	0	169	0	h
wjx04	S08	JD	J	D	215	215	215	0	215	0	h
zzh03	S06	JE	J	E	290	169	169	0	169	0	h
lhx03	S31	DD	D	D	169	169	169	0	169	0	h
wfy03	S20	DE	D	E	169	169	169	0	169	0	h
xzhy02	S09	DE	D	E	363	169	169	1	1332	0	h
gt03	S24	DE	D	E	1085	168	168	0	168	0	h
zhyl01	S19	JD	J	D	214	214	214	0	214	0	h
lhx03	S08	DE	D	E	394	168	168	0	168	0	h
hyw02	S17	DE	D	E	168	168	168	0	168	0	h
sz01	S08	JE	J	E	168	168	168	0	168	0	h
wjx04	S04	JD	J	D	211	211	211	0	211	0	h
wjx04	S13	JE	J	E	1716	168	168	1	803	0	h
pangl01	S11	JD	J	D	210	210	210	0	210	0	h
hyw02	S13	DE	D	E	404	168	168	1	1945	0	h
wfy03	S12	DE	D	E	944	167	167	0	167	0	h
sz01	S33	DD	D	D	496	167	167	0	167	0	h
yry01	S07	JD	J	D	207	207	207	0	207	0	h
lx01	S02	DE	D	E	167	167	167	0	167	0	h
dmy04	S35	DE	D	E	167	167	167	0	167	0	h
zhsq04	S12	JD	J	D	204	204	204	0	204	0	h
jn03	S17	JD	J	D	202	202	202	1	825	0	h
wl04	S11	DE	D	E	329	166	166	1	1706	0	h
lpj04	S19	DE	D	E	3165	165	165	0	165	0	h
wff02	S02	JD	J	D	201	201	201	0	201	0	h
liuzh02	S01	DE	D	E	2224	164	164	0	164	0	h
liuzh02	S15	JE	J	E	2228	164	164	1	1313	0	h
sk04	S08	DD	D	D	1231	163	163	0	163	0	h
zhyl01	S08	JE	J	E	602	163	163	0	163	0	h
xyy03	S20	DE	D	E	307	163	163	0	163	0	h
mhy02	S33	DE	D	E	163	163	163	0	163	0	h
lhx02	S13	DE	D	E	1043	163	163	1	689	0	h
zhyc02	S29	DE	D	E	607	162	162	0	162	0	h
wfy03	S03	DD	D	D	1321	162	162	0	162	0	h
zhyy04	S19	DE	D	E	847	161	161	1	861	0	h
xyy03	S24	DE	D	E	780	161	161	1	944	0	h
wh03	S18	JE	J	E	526	160	160	0	160	0	h
jn03	S02	JE	J	E	807	160	160	1	1144	0	h
drc03	S22	JE	J	E	892	160	160	1	3155	0	h
hww01	S33	DD	D	D	351	159	159	0	159	0	h
xzhy02	S35	JE	J	E	159	159	159	0	159	0	h
lhj03	S16	DE	D	E	159	159	159	1	1926	0	h
lhx03	S20	DE	D	E	343	157	157	0	157	0	h
lqy04	S20	DD	D	D	800	156	156	0	156	0	h
pangl01	S18	DE	D	E	423	156	156	0	156	0	h
wjx04	S20	DD	D	D	156	156	156	0	156	0	h
drc03	S12	DE	D	E	343	155	155	0	155	0	h
pangl01	S26	DE	D	E	155	155	155	0	155	0	h
drc03	S06	JE	J	E	155	155	155	0	155	0	h
lpj04	S17	JE	J	E	1468	154	154	0	154	0	h
yry01	S09	DD	D	D	154	154	154	1	288	0	h
mhy02	S22	DD	D	D	395	154	154	1	1154	0	h
pangl01	S34	DE	D	E	444	153	153	0	153	0	h
wh03	S14	JE	J	E	745	153	153	1	984	0	h
lx01	S32	JE	J	E	1425	152	152	0	152	0	h
zhyc02	S11	JE	J	E	335	152	152	0	152	0	h
xyy03	S29	JD	J	D	201	201	201	0	201	0	h
zhyy04	S33	JE	J	E	1228	151	151	0	151	0	h
zhsq04	S16	JD	J	D	192	192	192	0	192	0	h
wff02	S06	JD	J	D	190	190	190	0	190	0	h
sz01	S02	DE	D	E	150	150	150	0	150	0	h
zhyc02	S06	JD	J	D	190	190	190	0	190	0	h
zhsq04	S33	JE	J	E	417	149	149	0	149	0	h
xy04	S25	JE	J	E	798	149	149	1	845	0	h
wxn02	S10	DD	D	D	701	149	149	1	1983	0	h
zhkx04	S07	DE	D	E	1677	149	149	1	4207	0	h
lpj04	S25	JE	J	E	323	148	148	0	148	0	h
wjj03	S06	JE	J	E	148	148	148	0	148	0	h
hyw02	S03	JE	J	E	147	147	147	0	147	0	h
zhyc02	S31	JE	J	E	367	147	147	1	2018	0	h
wxn02	S06	DD	D	D	146	146	146	0	146	0	h
dmy04	S27	DE	D	E	146	146	146	0	146	0	h
gt03	S03	DD	D	D	621	145	145	0	145	0	h
sch02	S09	DE	D	E	145	145	145	0	145	0	h
sk04	S05	JE	J	E	1080	145	145	1	502	0	h
hww01	S34	DE	D	E	145	145	145	1	1121	0	h
xzhy02	S30	JD	J	D	188	188	188	0	188	0	h
sk04	S12	JD	J	D	680	180	180	0	180	0	h
lx01	S13	DD	D	D	967	143	143	1	1721	0	h
wfy03	S16	DE	D	E	1046	142	142	1	3137	0	h
dmy04	S32	DD	D	D	141	141	141	0	141	0	h
xzhy02	S26	JD	J	D	179	179	179	0	179	0	h
sz01	S32	JE	J	E	140	140	140	0	140	0	h
zhsq04	S03	DE	D	E	139	139	139	0	139	0	h
sch02	S03	JE	J	E	139	139	139	0	139	0	h
hww01	S12	JE	J	E	139	139	139	1	316	0	h
lhx02	S07	JE	J	E	321	139	139	1	412	0	h
lhj03	S27	DD	D	D	590	139	139	1	1339	0	h
xy04	S08	DD	D	D	137	137	137	0	137	0	h
zzh03	S25	JD	J	D	176	176	176	0	176	0	h
zhyy04	S17	JE	J	E	135	135	135	0	135	0	h
drc03	S16	DE	D	E	764	134	134	0	134	0	h
drc03	S07	DD	D	D	1643	134	134	1	1735	0	h
sch02	S19	JE	J	E	609	134	134	1	1887	0	h
zhkx04	S28	DD	D	D	931	133	133	0	133	0	h
sz01	S19	JD	J	D	174	174	174	0	174	0	h
wfy03	S30	JE	J	E	269	131	131	0	131	0	h
lpj04	S33	JE	J	E	2949	130	130	1	4071	0	h
wxn02	S22	JD	J	D	168	168	168	1	572	0	h
lj04	S05	DD	D	D	1295	127	127	1	923	0	h
lpj04	S03	DE	D	E	855	126	126	0	126	0	h
zhsq04	S28	JD	J	D	166	166	166	0	166	0	h
hyw02	S34	JD	J	D	152	152	152	0	152	0	h
gt03	S12	DE	D	E	481	125	125	1	489	0	h
hww01	S04	JE	J	E	123	123	123	0	123	0	h
lqy04	S17	JE	J	E	122	122	122	0	122	0	h
zhsq04	S27	DE	D	E	122	122	122	1	212	0	h
pangl01	S16	JE	J	E	324	122	122	1	2637	0	h
zhyy04	S09	JE	J	E	397	118	118	1	1110	0	h
zhy01	S19	JD	J	D	136	136	136	1	302	0	h
zhsq04	S04	DD	D	D	464	117	117	1	696	0	h
dmy04	S04	DD	D	D	116	116	116	0	116	0	h
lx01	S12	JE	J	E	741	115	115	1	2991	0	h
xmx01	S29	DD	D	D	114	114	114	0	114	0	h
wh03	S08	DE	D	E	300	113	113	0	113	0	h
lhx02	S33	DE	D	E	398	113	113	1	589	0	h
wjj03	S26	JE	J	E	583	111	111	1	898	0	h
hww01	S26	DE	D	E	383	110	110	1	2608	0	h
drc03	S34	JE	J	E	283	109	109	0	109	0	h
mhy02	S18	DD	D	D	300	107	107	1	1212	0	h
wl04	S21	JE	J	E	319	106	106	0	106	0	h
lj04	S13	DD	D	D	863	104	104	1	3118	0	h
lqy04	S07	DE	D	E	267	101	101	1	811	0	h
lhx02	S25	DE	D	E	504	101	101	1	856	0	h
wjj03	S20	DE	D	E	252	99	99	0	99	0	h
lx01	S20	JE	J	E	924	97	97	0	97	0	h
zzh03	S30	JE	J	E	483	97	97	0	97	0	h
dmy04	S32	JD	J	D	126	126	126	0	126	0	h
zhsq04	S12	DD	D	D	535	86	86	1	565	0	h
hww01	S27	JD	J	D	117	117	117	0	117	0	h
lhj03	S06	JE	J	E	894	83	83	1	483	0	h
